# Supplementary material for: MRMPlus: an open source quality control and assessment tool for SRM/MRM assay development
Source: BMC Bioinformatics. 2015 Dec 12;16:411. doi: 10.1186/s12859-015-0838-z (PMC4676880; doi:10.1186/s12859-015-0838-z)
Supplement: Additional file 1: Table S1. — Sample Skyline-derived response curve experiment input to MRMPlus. (TXT 128 kb) [file 12859_2015_838_MOESM1_ESM.txt]

PeptideSequence	ReplicateName	PrecursorCharge	ProductCharge	FragmentIon	light PrecursorMz	light ProductMz	light RetentionTime	light Area	heavy PrecursorMz	heavy ProductMz	heavy RetentionTime	heavy Area
AGPNGTLFVADAYK	Blank_0_1	2	1	y10	712.856449	1084.567337	34.99	59322	716.863549	1092.581536	34.59	0
AGPNGTLFVADAYK	Blank_0_2	2	1	y10	712.856449	1084.567337	34.72	75627	716.863549	1092.581536	34.45	0
AGPNGTLFVADAYK	Blank_0_3	2	1	y10	712.856449	1084.567337	34.99	53343	716.863549	1092.581536	34.79	0
AGPNGTLFVADAYK	A_1	2	1	y10	712.856449	1084.567337	34.88	75369	716.863549	1092.581536	34.55	0
AGPNGTLFVADAYK	B_1	2	1	y10	712.856449	1084.567337	34.95	77955	716.863549	1092.581536	34.89	21216
AGPNGTLFVADAYK	C_1	2	1	y10	712.856449	1084.567337	34.84	81893	716.863549	1092.581536	34.84	333396
AGPNGTLFVADAYK	D_1	2	1	y10	712.856449	1084.567337	34.92	69959	716.863549	1092.581536	34.92	1918139
AGPNGTLFVADAYK	E_1	2	1	y10	712.856449	1084.567337	35.04	41226	716.863549	1092.581536	34.97	8813360
AGPNGTLFVADAYK	F_1	2	1	y10	712.856449	1084.567337	34.77	47434	716.863549	1092.581536	34.77	31625544
AGPNGTLFVADAYK	G_1	2	1	y10	712.856449	1084.567337	34.3	68916	716.863549	1092.581536	34.3	132904776
AGPNGTLFVADAYK	Blank_1_1	2	1	y10	712.856449	1084.567337	35.13	61046	716.863549	1092.581536	34.79	0
AGPNGTLFVADAYK	Blank_1_2	2	1	y10	712.856449	1084.567337	35.32	71104	716.863549	1092.581536	34.99	0
AGPNGTLFVADAYK	A_2	2	1	y10	712.856449	1084.567337	35.36	54644	716.863549	1092.581536	35.16	0
AGPNGTLFVADAYK	B_2	2	1	y10	712.856449	1084.567337	35.36	37503	716.863549	1092.581536	35.29	6001
AGPNGTLFVADAYK	C_2	2	1	y10	712.856449	1084.567337	35.36	63206	716.863549	1092.581536	35.29	316130
AGPNGTLFVADAYK	D_2	2	1	y10	712.856449	1084.567337	35.32	46005	716.863549	1092.581536	35.39	1576750
AGPNGTLFVADAYK	E_2	2	1	y10	712.856449	1084.567337	35.35	48445	716.863549	1092.581536	35.35	6895379
AGPNGTLFVADAYK	F_2	2	1	y10	712.856449	1084.567337	35.45	13691	716.863549	1092.581536	35.45	24407326
AGPNGTLFVADAYK	G_2	2	1	y10	712.856449	1084.567337	35.06	20502	716.863549	1092.581536	35.06	113988520
AGPNGTLFVADAYK	Blank_2_1	2	1	y10	712.856449	1084.567337	35.42	9930	716.863549	1092.581536	35.22	0
AGPNGTLFVADAYK	Blank_2_2	2	1	y10	712.856449	1084.567337	35.53	62414	716.863549	1092.581536	35.19	0
AGPNGTLFVADAYK	A_3	2	1	y10	712.856449	1084.567337	35.53	32234	716.863549	1092.581536	35.27	0
AGPNGTLFVADAYK	B_3	2	1	y10	712.856449	1084.567337	35.63	17076	716.863549	1092.581536	35.63	10300
AGPNGTLFVADAYK	C_3	2	1	y10	712.856449	1084.567337	35.38	27818	716.863549	1092.581536	35.32	204491
AGPNGTLFVADAYK	D_3	2	1	y10	712.856449	1084.567337	35.32	22424	716.863549	1092.581536	35.38	1227096
AGPNGTLFVADAYK	E_3	2	1	y10	712.856449	1084.567337	35.44	41619	716.863549	1092.581536	35.44	5843092
AGPNGTLFVADAYK	F_3	2	1	y10	712.856449	1084.567337	35.44	18312	716.863549	1092.581536	35.31	24845266
AGPNGTLFVADAYK	G_3	2	1	y10	712.856449	1084.567337	34.57	19812	716.863549	1092.581536	34.85	84269104
AGPNGTLFVADAYK	Blank_3_1	2	1	y10	712.856449	1084.567337	35.53	28577	716.863549	1092.581536	35.19	0
AGPNGTLFVADAYK	Blank_3_2	2	1	y10	712.856449	1084.567337	35.63	29640	716.863549	1092.581536	35.29	0
AGPNGTLFVADAYK	Blank_0_1	2	1	y8	712.856449	926.498195	34.85	86331	716.863549	934.512394	34.59	0
AGPNGTLFVADAYK	Blank_0_2	2	1	y8	712.856449	926.498195	34.85	104757	716.863549	934.512394	34.45	0
AGPNGTLFVADAYK	Blank_0_3	2	1	y8	712.856449	926.498195	34.99	64391	716.863549	934.512394	34.79	0
AGPNGTLFVADAYK	A_1	2	1	y8	712.856449	926.498195	34.95	101787	716.863549	934.512394	34.55	0
AGPNGTLFVADAYK	B_1	2	1	y8	712.856449	926.498195	34.89	100716	716.863549	934.512394	34.95	40691
AGPNGTLFVADAYK	C_1	2	1	y8	712.856449	926.498195	34.91	92471	716.863549	934.512394	34.91	486708
AGPNGTLFVADAYK	D_1	2	1	y8	712.856449	926.498195	34.99	125614	716.863549	934.512394	34.99	2524270
AGPNGTLFVADAYK	E_1	2	1	y8	712.856449	926.498195	34.97	84136	716.863549	934.512394	34.97	11385001
AGPNGTLFVADAYK	F_1	2	1	y8	712.856449	926.498195	34.77	37847	716.863549	934.512394	34.84	41692756
AGPNGTLFVADAYK	G_1	2	1	y8	712.856449	926.498195	34.3	70838	716.863549	934.512394	34.36	185691424
AGPNGTLFVADAYK	Blank_1_1	2	1	y8	712.856449	926.498195	35.13	100118	716.863549	934.512394	34.79	0
AGPNGTLFVADAYK	Blank_1_2	2	1	y8	712.856449	926.498195	35.32	108692	716.863549	934.512394	34.99	0
AGPNGTLFVADAYK	A_2	2	1	y8	712.856449	926.498195	35.36	76693	716.863549	934.512394	35.16	0
AGPNGTLFVADAYK	B_2	2	1	y8	712.856449	926.498195	35.49	110324	716.863549	934.512394	35.43	44164
AGPNGTLFVADAYK	C_2	2	1	y8	712.856449	926.498195	35.36	72217	716.863549	934.512394	35.29	393402
AGPNGTLFVADAYK	D_2	2	1	y8	712.856449	926.498195	35.39	68642	716.863549	934.512394	35.39	1999940
AGPNGTLFVADAYK	E_2	2	1	y8	712.856449	926.498195	35.35	53139	716.863549	934.512394	35.35	9186070
AGPNGTLFVADAYK	F_2	2	1	y8	712.856449	926.498195	35.45	49937	716.863549	934.512394	35.45	30390422
AGPNGTLFVADAYK	G_2	2	1	y8	712.856449	926.498195	35	40343	716.863549	934.512394	35.06	150194336
AGPNGTLFVADAYK	Blank_2_1	2	1	y8	712.856449	926.498195	35.42	27421	716.863549	934.512394	35.22	0
AGPNGTLFVADAYK	Blank_2_2	2	1	y8	712.856449	926.498195	35.53	59849	716.863549	934.512394	35.19	0
AGPNGTLFVADAYK	A_3	2	1	y8	712.856449	926.498195	35.53	21455	716.863549	934.512394	35.27	0
AGPNGTLFVADAYK	B_3	2	1	y8	712.856449	926.498195	35.49	27669	716.863549	934.512394	35.56	10265
AGPNGTLFVADAYK	C_3	2	1	y8	712.856449	926.498195	35.38	54002	716.863549	934.512394	35.32	274094
AGPNGTLFVADAYK	D_3	2	1	y8	712.856449	926.498195	35.45	63061	716.863549	934.512394	35.38	1574799
AGPNGTLFVADAYK	E_3	2	1	y8	712.856449	926.498195	35.51	62680	716.863549	934.512394	35.44	7749057
AGPNGTLFVADAYK	F_3	2	1	y8	712.856449	926.498195	35.31	37020	716.863549	934.512394	35.31	32290238
AGPNGTLFVADAYK	G_3	2	1	y8	712.856449	926.498195	34.92	26381	716.863549	934.512394	34.85	110794488
AGPNGTLFVADAYK	Blank_3_1	2	1	y8	712.856449	926.498195	35.46	44419	716.863549	934.512394	35.19	0
AGPNGTLFVADAYK	Blank_3_2	2	1	y8	712.856449	926.498195	35.56	46116	716.863549	934.512394	35.29	0
AGPNGTLFVADAYK	Blank_0_1	2	1	y7	712.856449	813.414131	34.92	166121	716.863549	821.42833	34.59	0
AGPNGTLFVADAYK	Blank_0_2	2	1	y7	712.856449	813.414131	34.79	155165	716.863549	821.42833	34.45	0
AGPNGTLFVADAYK	Blank_0_3	2	1	y7	712.856449	813.414131	34.92	62284	716.863549	821.42833	34.79	0
AGPNGTLFVADAYK	A_1	2	1	y7	712.856449	813.414131	34.88	158341	716.863549	821.42833	34.55	0
AGPNGTLFVADAYK	B_1	2	1	y7	712.856449	813.414131	34.95	215079	716.863549	821.42833	34.95	133076
AGPNGTLFVADAYK	C_1	2	1	y7	712.856449	813.414131	34.98	213051	716.863549	821.42833	34.91	861343
AGPNGTLFVADAYK	D_1	2	1	y7	712.856449	813.414131	34.99	186861	716.863549	821.42833	34.92	4399702
AGPNGTLFVADAYK	E_1	2	1	y7	712.856449	813.414131	35.04	176265	716.863549	821.42833	34.97	19142640
AGPNGTLFVADAYK	F_1	2	1	y7	712.856449	813.414131	34.84	145163	716.863549	821.42833	34.84	67161696
AGPNGTLFVADAYK	G_1	2	1	y7	712.856449	813.414131	34.3	266050	716.863549	821.42833	34.3	305539840
AGPNGTLFVADAYK	Blank_1_1	2	1	y7	712.856449	813.414131	35.13	163392	716.863549	821.42833	34.79	0
AGPNGTLFVADAYK	Blank_1_2	2	1	y7	712.856449	813.414131	35.26	165817	716.863549	821.42833	34.99	0
AGPNGTLFVADAYK	A_2	2	1	y7	712.856449	813.414131	35.36	142366	716.863549	821.42833	35.16	0
AGPNGTLFVADAYK	B_2	2	1	y7	712.856449	813.414131	35.43	147206	716.863549	821.42833	35.43	121902
AGPNGTLFVADAYK	C_2	2	1	y7	712.856449	813.414131	35.29	149539	716.863549	821.42833	35.29	691255
AGPNGTLFVADAYK	D_2	2	1	y7	712.856449	813.414131	35.46	130990	716.863549	821.42833	35.39	3362742
AGPNGTLFVADAYK	E_2	2	1	y7	712.856449	813.414131	35.48	146466	716.863549	821.42833	35.35	14717633
AGPNGTLFVADAYK	F_2	2	1	y7	712.856449	813.414131	35.45	125852	716.863549	821.42833	35.45	48327500
AGPNGTLFVADAYK	G_2	2	1	y7	712.856449	813.414131	35.13	304705	716.863549	821.42833	35.06	230498528
AGPNGTLFVADAYK	Blank_2_1	2	1	y7	712.856449	813.414131	35.42	38631	716.863549	821.42833	35.22	0
AGPNGTLFVADAYK	Blank_2_2	2	1	y7	712.856449	813.414131	35.46	108325	716.863549	821.42833	35.19	0
AGPNGTLFVADAYK	A_3	2	1	y7	712.856449	813.414131	35.53	80819	716.863549	821.42833	35.27	0
AGPNGTLFVADAYK	B_3	2	1	y7	712.856449	813.414131	35.49	74742	716.863549	821.42833	35.49	41132
AGPNGTLFVADAYK	C_3	2	1	y7	712.856449	813.414131	35.32	109678	716.863549	821.42833	35.45	506987
AGPNGTLFVADAYK	D_3	2	1	y7	712.856449	813.414131	35.38	114763	716.863549	821.42833	35.38	2626091
AGPNGTLFVADAYK	E_3	2	1	y7	712.856449	813.414131	35.38	119209	716.863549	821.42833	35.44	12227899
AGPNGTLFVADAYK	F_3	2	1	y7	712.856449	813.414131	35.38	115107	716.863549	821.42833	35.31	49666220
AGPNGTLFVADAYK	G_3	2	1	y7	712.856449	813.414131	34.92	221669	716.863549	821.42833	34.85	174953424
AGPNGTLFVADAYK	Blank_3_1	2	1	y7	712.856449	813.414131	35.39	116882	716.863549	821.42833	35.19	0
AGPNGTLFVADAYK	Blank_3_2	2	1	y7	712.856449	813.414131	35.43	84763	716.863549	821.42833	35.29	0
DIENFNSTQK	Blank_0_1	2	1	y8	598.775125	968.431966	21.43	23250640	602.782224	976.446165	20.93	0
DIENFNSTQK	Blank_0_2	2	1	y8	598.775125	968.431966	21.36	23313796	602.782224	976.446165	20.86	0
DIENFNSTQK	Blank_0_3	2	1	y8	598.775125	968.431966	21.43	30310974	602.782224	976.446165	20.93	0
DIENFNSTQK	A_1	2	1	y8	598.775125	968.431966	21.43	22509800	602.782224	976.446165	21.43	5241
DIENFNSTQK	B_1	2	1	y8	598.775125	968.431966	21.43	27267986	602.782224	976.446165	21.36	54237
DIENFNSTQK	C_1	2	1	y8	598.775125	968.431966	21.43	26925154	602.782224	976.446165	21.43	330108
DIENFNSTQK	D_1	2	1	y8	598.775125	968.431966	21.5	27556704	602.782224	976.446165	21.5	2034637
DIENFNSTQK	E_1	2	1	y8	598.775125	968.431966	21.5	22916940	602.782224	976.446165	21.5	8423438
DIENFNSTQK	F_1	2	1	y8	598.775125	968.431966	21.33	19248890	602.782224	976.446165	21.33	35246880
DIENFNSTQK	G_1	2	1	y8	598.775125	968.431966	21.21	12188354	602.782224	976.446165	21.14	113778504
DIENFNSTQK	Blank_1_1	2	1	y8	598.775125	968.431966	21.71	26046728	602.782224	976.446165	21.21	0
DIENFNSTQK	Blank_1_2	2	1	y8	598.775125	968.431966	21.78	23764114	602.782224	976.446165	21.28	0
DIENFNSTQK	A_2	2	1	y8	598.775125	968.431966	21.92	18044420	602.782224	976.446165	21.42	0
DIENFNSTQK	B_2	2	1	y8	598.775125	968.431966	21.92	22523432	602.782224	976.446165	21.92	30490
DIENFNSTQK	C_2	2	1	y8	598.775125	968.431966	21.93	21813474	602.782224	976.446165	21.93	268353
DIENFNSTQK	D_2	2	1	y8	598.775125	968.431966	21.92	19727370	602.782224	976.446165	21.92	1349260
DIENFNSTQK	E_2	2	1	y8	598.775125	968.431966	21.99	16375584	602.782224	976.446165	21.99	6028373
DIENFNSTQK	F_2	2	1	y8	598.775125	968.431966	22.04	12746984	602.782224	976.446165	21.97	23149500
DIENFNSTQK	G_2	2	1	y8	598.775125	968.431966	21.8	10279155	602.782224	976.446165	21.73	90997264
DIENFNSTQK	Blank_2_1	2	1	y8	598.775125	968.431966	21.92	15012140	602.782224	976.446165	21.92	3923
DIENFNSTQK	Blank_2_2	2	1	y8	598.775125	968.431966	22	16034745	602.782224	976.446165	21.5	0
DIENFNSTQK	A_3	2	1	y8	598.775125	968.431966	22	16928104	602.782224	976.446165	21.5	0
DIENFNSTQK	B_3	2	1	y8	598.775125	968.431966	21.93	10543976	602.782224	976.446165	22.14	9137
DIENFNSTQK	C_3	2	1	y8	598.775125	968.431966	21.85	13524405	602.782224	976.446165	21.78	175384
DIENFNSTQK	D_3	2	1	y8	598.775125	968.431966	21.85	13434197	602.782224	976.446165	21.85	977294
DIENFNSTQK	E_3	2	1	y8	598.775125	968.431966	21.99	13731034	602.782224	976.446165	21.92	4790560
DIENFNSTQK	F_3	2	1	y8	598.775125	968.431966	21.89	12112496	602.782224	976.446165	21.89	22099078
DIENFNSTQK	G_3	2	1	y8	598.775125	968.431966	21.6	9442503	602.782224	976.446165	21.53	84151776
DIENFNSTQK	Blank_3_1	2	1	y8	598.775125	968.431966	21.85	12409190	602.782224	976.446165	21.5	0
DIENFNSTQK	Blank_3_2	2	1	y8	598.775125	968.431966	22	12058340	602.782224	976.446165	21.57	0
DIENFNSTQK	Blank_0_1	2	1	y7	598.775125	839.389373	21.43	19121920	602.782224	847.403572	20.93	0
DIENFNSTQK	Blank_0_2	2	1	y7	598.775125	839.389373	21.36	19420500	602.782224	847.403572	20.86	0
DIENFNSTQK	Blank_0_3	2	1	y7	598.775125	839.389373	21.43	23717610	602.782224	847.403572	20.93	0
DIENFNSTQK	A_1	2	1	y7	598.775125	839.389373	21.43	19298040	602.782224	847.403572	20.93	0
DIENFNSTQK	B_1	2	1	y7	598.775125	839.389373	21.43	23189864	602.782224	847.403572	21.36	46394
DIENFNSTQK	C_1	2	1	y7	598.775125	839.389373	21.43	20393176	602.782224	847.403572	21.43	261016
DIENFNSTQK	D_1	2	1	y7	598.775125	839.389373	21.5	23220264	602.782224	847.403572	21.5	1620794
DIENFNSTQK	E_1	2	1	y7	598.775125	839.389373	21.5	20077334	602.782224	847.403572	21.57	6968863
DIENFNSTQK	F_1	2	1	y7	598.775125	839.389373	21.33	16790356	602.782224	847.403572	21.4	29997134
DIENFNSTQK	G_1	2	1	y7	598.775125	839.389373	21.14	10382431	602.782224	847.403572	21.21	96501336
DIENFNSTQK	Blank_1_1	2	1	y7	598.775125	839.389373	21.71	21199544	602.782224	847.403572	21.21	0
DIENFNSTQK	Blank_1_2	2	1	y7	598.775125	839.389373	21.78	21408398	602.782224	847.403572	21.28	0
DIENFNSTQK	A_2	2	1	y7	598.775125	839.389373	21.85	15785000	602.782224	847.403572	21.92	4493
DIENFNSTQK	B_2	2	1	y7	598.775125	839.389373	21.92	18498786	602.782224	847.403572	21.85	31565
DIENFNSTQK	C_2	2	1	y7	598.775125	839.389373	21.93	17325302	602.782224	847.403572	22	209078
DIENFNSTQK	D_2	2	1	y7	598.775125	839.389373	21.92	16422276	602.782224	847.403572	21.99	1172442
DIENFNSTQK	E_2	2	1	y7	598.775125	839.389373	21.99	13937807	602.782224	847.403572	21.99	4848641
DIENFNSTQK	F_2	2	1	y7	598.775125	839.389373	22.04	10990260	602.782224	847.403572	22.04	20256612
DIENFNSTQK	G_2	2	1	y7	598.775125	839.389373	21.8	8798421	602.782224	847.403572	21.73	79518640
DIENFNSTQK	Blank_2_1	2	1	y7	598.775125	839.389373	22	12473920	602.782224	847.403572	21.64	0
DIENFNSTQK	Blank_2_2	2	1	y7	598.775125	839.389373	22	13125482	602.782224	847.403572	21.5	0
DIENFNSTQK	A_3	2	1	y7	598.775125	839.389373	22	13570673	602.782224	847.403572	21.5	0
DIENFNSTQK	B_3	2	1	y7	598.775125	839.389373	21.93	8741451	602.782224	847.403572	21.93	15125
DIENFNSTQK	C_3	2	1	y7	598.775125	839.389373	21.85	11490236	602.782224	847.403572	21.85	158759
DIENFNSTQK	D_3	2	1	y7	598.775125	839.389373	21.85	11608220	602.782224	847.403572	21.85	817463
DIENFNSTQK	E_3	2	1	y7	598.775125	839.389373	21.92	10626877	602.782224	847.403572	21.92	4076746
DIENFNSTQK	F_3	2	1	y7	598.775125	839.389373	21.89	9367092	602.782224	847.403572	21.89	19032094
DIENFNSTQK	G_3	2	1	y7	598.775125	839.389373	21.6	7538084	602.782224	847.403572	21.53	70941120
DIENFNSTQK	Blank_3_1	2	1	y7	598.775125	839.389373	21.85	10211360	602.782224	847.403572	0	0
DIENFNSTQK	Blank_3_2	2	1	y7	598.775125	839.389373	22	9815641	602.782224	847.403572	0	0
DIENFNSTQK	Blank_0_1	2	1	y6	598.775125	725.346446	21.35	16649480	602.782224	733.360645	20.93	0
DIENFNSTQK	Blank_0_2	2	1	y6	598.775125	725.346446	21.28	16321929	602.782224	733.360645	20.86	0
DIENFNSTQK	Blank_0_3	2	1	y6	598.775125	725.346446	21.43	21697266	602.782224	733.360645	20.93	0
DIENFNSTQK	A_1	2	1	y6	598.775125	725.346446	21.43	16784460	602.782224	733.360645	20.93	0
DIENFNSTQK	B_1	2	1	y6	598.775125	725.346446	21.43	19178190	602.782224	733.360645	21.36	25858
DIENFNSTQK	C_1	2	1	y6	598.775125	725.346446	21.43	18972092	602.782224	733.360645	21.5	249879
DIENFNSTQK	D_1	2	1	y6	598.775125	725.346446	21.5	19084616	602.782224	733.360645	21.5	1324360
DIENFNSTQK	E_1	2	1	y6	598.775125	725.346446	21.57	16319499	602.782224	733.360645	21.5	6467678
DIENFNSTQK	F_1	2	1	y6	598.775125	725.346446	21.4	14122165	602.782224	733.360645	21.33	27857800
DIENFNSTQK	G_1	2	1	y6	598.775125	725.346446	21.21	9193571	602.782224	733.360645	21.14	79421384
DIENFNSTQK	Blank_1_1	2	1	y6	598.775125	725.346446	21.71	17327824	602.782224	733.360645	21.21	0
DIENFNSTQK	Blank_1_2	2	1	y6	598.775125	725.346446	21.71	18056278	602.782224	733.360645	21.28	0
DIENFNSTQK	A_2	2	1	y6	598.775125	725.346446	21.85	13375290	602.782224	733.360645	21.92	4157
DIENFNSTQK	B_2	2	1	y6	598.775125	725.346446	21.92	16317888	602.782224	733.360645	22	40141
DIENFNSTQK	C_2	2	1	y6	598.775125	725.346446	21.93	14804929	602.782224	733.360645	21.85	197838
DIENFNSTQK	D_2	2	1	y6	598.775125	725.346446	21.99	14015926	602.782224	733.360645	21.92	1004214
DIENFNSTQK	E_2	2	1	y6	598.775125	725.346446	21.99	11394048	602.782224	733.360645	21.99	4327822
DIENFNSTQK	F_2	2	1	y6	598.775125	725.346446	22.04	9748357	602.782224	733.360645	21.97	17432038
DIENFNSTQK	G_2	2	1	y6	598.775125	725.346446	21.8	7428181	602.782224	733.360645	21.8	69480736
DIENFNSTQK	Blank_2_1	2	1	y6	598.775125	725.346446	22	10765930	602.782224	733.360645	21.64	0
DIENFNSTQK	Blank_2_2	2	1	y6	598.775125	725.346446	21.92	11542550	602.782224	733.360645	21.5	0
DIENFNSTQK	A_3	2	1	y6	598.775125	725.346446	22	12152257	602.782224	733.360645	21.5	0
DIENFNSTQK	B_3	2	1	y6	598.775125	725.346446	21.93	7627084	602.782224	733.360645	21.5	0
DIENFNSTQK	C_3	2	1	y6	598.775125	725.346446	21.78	10402080	602.782224	733.360645	21.85	92458
DIENFNSTQK	D_3	2	1	y6	598.775125	725.346446	21.85	9401707	602.782224	733.360645	21.85	634004
DIENFNSTQK	E_3	2	1	y6	598.775125	725.346446	21.92	9742902	602.782224	733.360645	21.92	3480855
DIENFNSTQK	F_3	2	1	y6	598.775125	725.346446	21.89	8337972	602.782224	733.360645	21.89	16045827
DIENFNSTQK	G_3	2	1	y6	598.775125	725.346446	21.6	6506179	602.782224	733.360645	21.6	63106392
DIENFNSTQK	Blank_3_1	2	1	y6	598.775125	725.346446	21.85	8831713	602.782224	733.360645	21.5	0
DIENFNSTQK	Blank_3_2	2	1	y6	598.775125	725.346446	22	8416822	602.782224	733.360645	21.57	0
FNETTEK	Blank_0_1	2	1	y6	435.19799	722.32029	8.91	222405	439.20509	730.334489	8.51	0
FNETTEK	Blank_0_2	2	1	y6	435.19799	722.32029	9.26	208800	439.20509	730.334489	8.74	0
FNETTEK	Blank_0_3	2	1	y6	435.19799	722.32029	9.69	284656	439.20509	730.334489	8.8	0
FNETTEK	A_1	2	1	y6	435.19799	722.32029	9.59	206713	439.20509	730.334489	9.77	496
FNETTEK	B_1	2	1	y6	435.19799	722.32029	9.63	267186	439.20509	730.334489	9.49	61581
FNETTEK	C_1	2	1	y6	435.19799	722.32029	9.75	233885	439.20509	730.334489	9.74	292675
FNETTEK	D_1	2	1	y6	435.19799	722.32029	9.8	275406	439.20509	730.334489	9.71	2149949
FNETTEK	E_1	2	1	y6	435.19799	722.32029	9.91	202745	439.20509	730.334489	9.95	8995048
FNETTEK	F_1	2	1	y6	435.19799	722.32029	9.9	197737	439.20509	730.334489	9.89	41605008
FNETTEK	G_1	2	1	y6	435.19799	722.32029	9.68	178375	439.20509	730.334489	9.68	192477792
FNETTEK	Blank_1_1	2	1	y6	435.19799	722.32029	9.95	222150	439.20509	730.334489	9.27	0
FNETTEK	Blank_1_2	2	1	y6	435.19799	722.32029	10.06	222509	439.20509	730.334489	9.86	0
FNETTEK	A_2	2	1	y6	435.19799	722.32029	10.46	110926	439.20509	730.334489	10.53	1651
FNETTEK	B_2	2	1	y6	435.19799	722.32029	10.39	135845	439.20509	730.334489	10.4	22881
FNETTEK	C_2	2	1	y6	435.19799	722.32029	10.39	127193	439.20509	730.334489	10.36	182663
FNETTEK	D_2	2	1	y6	435.19799	722.32029	10.43	99089	439.20509	730.334489	10.41	926155
FNETTEK	E_2	2	1	y6	435.19799	722.32029	10.43	85657	439.20509	730.334489	10.44	3696832
FNETTEK	F_2	2	1	y6	435.19799	722.32029	10.59	73268	439.20509	730.334489	10.6	15718291
FNETTEK	G_2	2	1	y6	435.19799	722.32029	10.66	100768	439.20509	730.334489	10.67	95279160
FNETTEK	Blank_2_1	2	1	y6	435.19799	722.32029	10.46	79769	439.20509	730.334489	10.31	0
FNETTEK	Blank_2_2	2	1	y6	435.19799	722.32029	10.47	88391	439.20509	730.334489	10.09	0
FNETTEK	A_3	2	1	y6	435.19799	722.32029	10.5	92393	439.20509	730.334489	10.29	0
FNETTEK	B_3	2	1	y6	435.19799	722.32029	10.36	54441	439.20509	730.334489	10.43	4162
FNETTEK	C_3	2	1	y6	435.19799	722.32029	10.38	73412	439.20509	730.334489	10.38	121349
FNETTEK	D_3	2	1	y6	435.19799	722.32029	10.29	68214	439.20509	730.334489	10.25	629672
FNETTEK	E_3	2	1	y6	435.19799	722.32029	10.4	61799	439.20509	730.334489	10.37	3020748
FNETTEK	F_3	2	1	y6	435.19799	722.32029	10.35	55735	439.20509	730.334489	10.38	13410488
FNETTEK	G_3	2	1	y6	435.19799	722.32029	10.53	69007	439.20509	730.334489	10.49	70993888
FNETTEK	Blank_3_1	2	1	y6	435.19799	722.32029	10.3	51880	439.20509	730.334489	10.15	0
FNETTEK	Blank_3_2	2	1	y6	435.19799	722.32029	10.39	61791	439.20509	730.334489	10.24	0
FNETTEK	Blank_0_1	2	1	y5	435.19799	607.293347	9.01	139455	439.20509	615.307546	8.51	0
FNETTEK	Blank_0_2	2	1	y5	435.19799	607.293347	9.28	113534	439.20509	615.307546	8.74	0
FNETTEK	Blank_0_3	2	1	y5	435.19799	607.293347	9.61	168606	439.20509	615.307546	8.8	0
FNETTEK	A_1	2	1	y5	435.19799	607.293347	9.6	119317	439.20509	615.307546	9.68	805
FNETTEK	B_1	2	1	y5	435.19799	607.293347	9.58	156672	439.20509	615.307546	9.58	21983
FNETTEK	C_1	2	1	y5	435.19799	607.293347	9.72	127867	439.20509	615.307546	9.74	205584
FNETTEK	D_1	2	1	y5	435.19799	607.293347	9.75	158396	439.20509	615.307546	9.76	1307394
FNETTEK	E_1	2	1	y5	435.19799	607.293347	9.91	124345	439.20509	615.307546	9.95	5400708
FNETTEK	F_1	2	1	y5	435.19799	607.293347	9.93	113091	439.20509	615.307546	9.87	24470516
FNETTEK	G_1	2	1	y5	435.19799	607.293347	9.67	100817	439.20509	615.307546	9.68	113391800
FNETTEK	Blank_1_1	2	1	y5	435.19799	607.293347	9.9	127819	439.20509	615.307546	9.27	0
FNETTEK	Blank_1_2	2	1	y5	435.19799	607.293347	10.07	131206	439.20509	615.307546	9.86	0
FNETTEK	A_2	2	1	y5	435.19799	607.293347	10.43	57733	439.20509	615.307546	10.63	972
FNETTEK	B_2	2	1	y5	435.19799	607.293347	10.43	83910	439.20509	615.307546	10.33	6076
FNETTEK	C_2	2	1	y5	435.19799	607.293347	10.37	66624	439.20509	615.307546	10.35	106478
FNETTEK	D_2	2	1	y5	435.19799	607.293347	10.41	58225	439.20509	615.307546	10.4	528324
FNETTEK	E_2	2	1	y5	435.19799	607.293347	10.49	46382	439.20509	615.307546	10.46	2245386
FNETTEK	F_2	2	1	y5	435.19799	607.293347	10.58	33110	439.20509	615.307546	10.63	9489369
FNETTEK	G_2	2	1	y5	435.19799	607.293347	10.66	50349	439.20509	615.307546	10.63	51867040
FNETTEK	Blank_2_1	2	1	y5	435.19799	607.293347	10.48	47969	439.20509	615.307546	10.31	0
FNETTEK	Blank_2_2	2	1	y5	435.19799	607.293347	10.51	44834	439.20509	615.307546	10.09	0
FNETTEK	A_3	2	1	y5	435.19799	607.293347	10.46	49446	439.20509	615.307546	10.29	0
FNETTEK	B_3	2	1	y5	435.19799	607.293347	10.43	21672	439.20509	615.307546	10.41	697
FNETTEK	C_3	2	1	y5	435.19799	607.293347	10.34	42305	439.20509	615.307546	10.32	52769
FNETTEK	D_3	2	1	y5	435.19799	607.293347	10.26	34498	439.20509	615.307546	10.25	342449
FNETTEK	E_3	2	1	y5	435.19799	607.293347	10.42	30725	439.20509	615.307546	10.4	1708415
FNETTEK	F_3	2	1	y5	435.19799	607.293347	10.41	21789	439.20509	615.307546	10.37	7443149
FNETTEK	G_3	2	1	y5	435.19799	607.293347	10.43	33977	439.20509	615.307546	10.5	39311812
FNETTEK	Blank_3_1	2	1	y5	435.19799	607.293347	10.34	23719	439.20509	615.307546	10.15	0
FNETTEK	Blank_3_2	2	1	y5	435.19799	607.293347	10.4	28311	439.20509	615.307546	10.24	0
FNETTEK	Blank_0_1	2	1	y4	435.19799	478.250754	8.99	136217	439.20509	486.264953	8.51	0
FNETTEK	Blank_0_2	2	1	y4	435.19799	478.250754	9.2	109057	439.20509	486.264953	8.74	0
FNETTEK	Blank_0_3	2	1	y4	435.19799	478.250754	9.69	153903	439.20509	486.264953	8.8	0
FNETTEK	A_1	2	1	y4	435.19799	478.250754	9.59	116165	439.20509	486.264953	9.36	461
FNETTEK	B_1	2	1	y4	435.19799	478.250754	9.6	155362	439.20509	486.264953	9.74	26482
FNETTEK	C_1	2	1	y4	435.19799	478.250754	9.62	126017	439.20509	486.264953	9.68	202895
FNETTEK	D_1	2	1	y4	435.19799	478.250754	9.76	143739	439.20509	486.264953	9.72	1253471
FNETTEK	E_1	2	1	y4	435.19799	478.250754	9.9	103452	439.20509	486.264953	9.93	5376096
FNETTEK	F_1	2	1	y4	435.19799	478.250754	9.9	101981	439.20509	486.264953	9.89	24707986
FNETTEK	G_1	2	1	y4	435.19799	478.250754	9.66	103118	439.20509	486.264953	9.68	115061376
FNETTEK	Blank_1_1	2	1	y4	435.19799	478.250754	9.93	124977	439.20509	486.264953	9.27	0
FNETTEK	Blank_1_2	2	1	y4	435.19799	478.250754	10.09	118571	439.20509	486.264953	9.86	0
FNETTEK	A_2	2	1	y4	435.19799	478.250754	10.38	52616	439.20509	486.264953	10.41	706
FNETTEK	B_2	2	1	y4	435.19799	478.250754	10.41	55477	439.20509	486.264953	10.4	10207
FNETTEK	C_2	2	1	y4	435.19799	478.250754	10.35	56043	439.20509	486.264953	10.38	98822
FNETTEK	D_2	2	1	y4	435.19799	478.250754	10.45	55611	439.20509	486.264953	10.42	515868
FNETTEK	E_2	2	1	y4	435.19799	478.250754	10.46	42597	439.20509	486.264953	10.46	2318796
FNETTEK	F_2	2	1	y4	435.19799	478.250754	10.58	38137	439.20509	486.264953	10.6	8927766
FNETTEK	G_2	2	1	y4	435.19799	478.250754	10.62	33527	439.20509	486.264953	10.65	47999552
FNETTEK	Blank_2_1	2	1	y4	435.19799	478.250754	10.48	44706	439.20509	486.264953	10.31	0
FNETTEK	Blank_2_2	2	1	y4	435.19799	478.250754	10.43	35698	439.20509	486.264953	10.09	0
FNETTEK	A_3	2	1	y4	435.19799	478.250754	10.43	37595	439.20509	486.264953	10.29	0
FNETTEK	B_3	2	1	y4	435.19799	478.250754	10.4	17690	439.20509	486.264953	10.42	3966
FNETTEK	C_3	2	1	y4	435.19799	478.250754	10.32	33825	439.20509	486.264953	10.33	55049
FNETTEK	D_3	2	1	y4	435.19799	478.250754	10.27	30576	439.20509	486.264953	10.26	348126
FNETTEK	E_3	2	1	y4	435.19799	478.250754	10.36	29096	439.20509	486.264953	10.4	1736244
FNETTEK	F_3	2	1	y4	435.19799	478.250754	10.41	29385	439.20509	486.264953	10.37	7710068
FNETTEK	G_3	2	1	y4	435.19799	478.250754	10.53	36350	439.20509	486.264953	10.49	38974648
FNETTEK	Blank_3_1	2	1	y4	435.19799	478.250754	10.33	27762	439.20509	486.264953	10.15	0
FNETTEK	Blank_3_2	2	1	y4	435.19799	478.250754	10.39	23764	439.20509	486.264953	10.24	0
YLGNATAIFFLPDEGK	Blank_0_1	2	1	y8	878.943253	952.477459	51.4	1334260992	882.950352	960.491658	50.86	1445
YLGNATAIFFLPDEGK	Blank_0_2	2	1	y8	878.943253	952.477459	51.09	1172846976	882.950352	960.491658	51.11	1763
YLGNATAIFFLPDEGK	Blank_0_3	2	1	y8	878.943253	952.477459	51.26	1277245952	882.950352	960.491658	51.81	1001
YLGNATAIFFLPDEGK	A_1	2	1	y8	878.943253	952.477459	51.32	887274816	882.950352	960.491658	50.83	0
YLGNATAIFFLPDEGK	B_1	2	1	y8	878.943253	952.477459	51.28	816247808	882.950352	960.491658	51.29	4030
YLGNATAIFFLPDEGK	C_1	2	1	y8	878.943253	952.477459	51.23	978425216	882.950352	960.491658	51.26	111327
YLGNATAIFFLPDEGK	D_1	2	1	y8	878.943253	952.477459	51.34	932181248	882.950352	960.491658	51.34	894471
YLGNATAIFFLPDEGK	E_1	2	1	y8	878.943253	952.477459	51.39	894426048	882.950352	960.491658	51.39	4857549
YLGNATAIFFLPDEGK	F_1	2	1	y8	878.943253	952.477459	51.22	817451712	882.950352	960.491658	51.31	29041324
YLGNATAIFFLPDEGK	G_1	2	1	y8	878.943253	952.477459	51.08	501026752	882.950352	960.491658	51.15	80250624
YLGNATAIFFLPDEGK	Blank_1_1	2	1	y8	878.943253	952.477459	51.53	1100411776	882.950352	960.491658	51.51	69929
YLGNATAIFFLPDEGK	Blank_1_2	2	1	y8	878.943253	952.477459	51.62	948837120	882.950352	960.491658	51.6	5820
YLGNATAIFFLPDEGK	A_2	2	1	y8	878.943253	952.477459	51.6	850159040	882.950352	960.491658	51.25	0
YLGNATAIFFLPDEGK	B_2	2	1	y8	878.943253	952.477459	51.67	856005376	882.950352	960.491658	51.73	5381
YLGNATAIFFLPDEGK	C_2	2	1	y8	878.943253	952.477459	51.58	822126464	882.950352	960.491658	51.65	108540
YLGNATAIFFLPDEGK	D_2	2	1	y8	878.943253	952.477459	51.76	849821568	882.950352	960.491658	51.73	677753
YLGNATAIFFLPDEGK	E_2	2	1	y8	878.943253	952.477459	51.82	732097088	882.950352	960.491658	51.75	3982313
YLGNATAIFFLPDEGK	F_2	2	1	y8	878.943253	952.477459	51.99	596584832	882.950352	960.491658	51.99	18285050
YLGNATAIFFLPDEGK	G_2	2	1	y8	878.943253	952.477459	51.82	550724416	882.950352	960.491658	51.79	97412384
YLGNATAIFFLPDEGK	Blank_2_1	2	1	y8	878.943253	952.477459	51.83	604936192	882.950352	960.491658	51.82	27892
YLGNATAIFFLPDEGK	Blank_2_2	2	1	y8	878.943253	952.477459	51.89	791158848	882.950352	960.491658	51.83	2462
YLGNATAIFFLPDEGK	A_3	2	1	y8	878.943253	952.477459	51.88	732031872	882.950352	960.491658	51.88	3223
YLGNATAIFFLPDEGK	B_3	2	1	y8	878.943253	952.477459	52.1	461932864	882.950352	960.491658	51.92	1328
YLGNATAIFFLPDEGK	C_3	2	1	y8	878.943253	952.477459	51.77	633052480	882.950352	960.491658	51.78	64103
YLGNATAIFFLPDEGK	D_3	2	1	y8	878.943253	952.477459	52	632210112	882.950352	960.491658	51.88	500760
YLGNATAIFFLPDEGK	E_3	2	1	y8	878.943253	952.477459	51.87	575757696	882.950352	960.491658	51.93	3212970
YLGNATAIFFLPDEGK	F_3	2	1	y8	878.943253	952.477459	51.91	540621440	882.950352	960.491658	51.92	17737318
YLGNATAIFFLPDEGK	G_3	2	1	y8	878.943253	952.477459	51.82	532528992	882.950352	960.491658	51.75	70389776
YLGNATAIFFLPDEGK	Blank_3_1	2	1	y8	878.943253	952.477459	51.89	621384128	882.950352	960.491658	51.88	31935
YLGNATAIFFLPDEGK	Blank_3_2	2	1	y8	878.943253	952.477459	51.9	611645696	882.950352	960.491658	51.94	5651
YLGNATAIFFLPDEGK	Blank_0_1	2	1	y5	878.943253	545.256568	51.4	6129815040	882.950352	553.270767	51.41	1810
YLGNATAIFFLPDEGK	Blank_0_2	2	1	y5	878.943253	545.256568	51.09	5301863936	882.950352	553.270767	51.25	1491
YLGNATAIFFLPDEGK	Blank_0_3	2	1	y5	878.943253	545.256568	51.25	5417977856	882.950352	553.270767	51.77	806
YLGNATAIFFLPDEGK	A_1	2	1	y5	878.943253	545.256568	51.27	3672154112	882.950352	553.270767	51.19	1515
YLGNATAIFFLPDEGK	B_1	2	1	y5	878.943253	545.256568	51.28	3458304000	882.950352	553.270767	51.29	66014
YLGNATAIFFLPDEGK	C_1	2	1	y5	878.943253	545.256568	51.23	4127185664	882.950352	553.270767	51.3	597034
YLGNATAIFFLPDEGK	D_1	2	1	y5	878.943253	545.256568	51.34	3959173120	882.950352	553.270767	51.34	3910159
YLGNATAIFFLPDEGK	E_1	2	1	y5	878.943253	545.256568	51.39	3863793664	882.950352	553.270767	51.38	21266552
YLGNATAIFFLPDEGK	F_1	2	1	y5	878.943253	545.256568	51.31	3557939200	882.950352	553.270767	51.31	131168536
YLGNATAIFFLPDEGK	G_1	2	1	y5	878.943253	545.256568	51.11	2335762944	882.950352	553.270767	51.15	359415936
YLGNATAIFFLPDEGK	Blank_1_1	2	1	y5	878.943253	545.256568	51.39	4661817344	882.950352	553.270767	51.43	419527
YLGNATAIFFLPDEGK	Blank_1_2	2	1	y5	878.943253	545.256568	51.62	4152327936	882.950352	553.270767	51.58	62487
YLGNATAIFFLPDEGK	A_2	2	1	y5	878.943253	545.256568	51.74	3610258176	882.950352	553.270767	51.6	7178
YLGNATAIFFLPDEGK	B_2	2	1	y5	878.943253	545.256568	51.68	3612146944	882.950352	553.270767	51.73	81720
YLGNATAIFFLPDEGK	C_2	2	1	y5	878.943253	545.256568	51.58	3564881408	882.950352	553.270767	51.68	504808
YLGNATAIFFLPDEGK	D_2	2	1	y5	878.943253	545.256568	51.77	3711817984	882.950352	553.270767	51.68	3188360
YLGNATAIFFLPDEGK	E_2	2	1	y5	878.943253	545.256568	51.82	3077424896	882.950352	553.270767	51.75	17830740
YLGNATAIFFLPDEGK	F_2	2	1	y5	878.943253	545.256568	51.99	2671001088	882.950352	553.270767	51.96	78391840
YLGNATAIFFLPDEGK	G_2	2	1	y5	878.943253	545.256568	51.82	2371680000	882.950352	553.270767	51.79	429234112
YLGNATAIFFLPDEGK	Blank_2_1	2	1	y5	878.943253	545.256568	51.83	2589604352	882.950352	553.270767	51.91	197481
YLGNATAIFFLPDEGK	Blank_2_2	2	1	y5	878.943253	545.256568	51.89	3491361536	882.950352	553.270767	51.88	76032
YLGNATAIFFLPDEGK	A_3	2	1	y5	878.943253	545.256568	51.88	3184854016	882.950352	553.270767	51.75	28394
YLGNATAIFFLPDEGK	B_3	2	1	y5	878.943253	545.256568	52.1	2048524672	882.950352	553.270767	51.97	44440
YLGNATAIFFLPDEGK	C_3	2	1	y5	878.943253	545.256568	51.87	2800547840	882.950352	553.270767	51.77	402924
YLGNATAIFFLPDEGK	D_3	2	1	y5	878.943253	545.256568	52	2703266048	882.950352	553.270767	51.84	2424576
YLGNATAIFFLPDEGK	E_3	2	1	y5	878.943253	545.256568	51.88	2518128384	882.950352	553.270767	51.87	14401262
YLGNATAIFFLPDEGK	F_3	2	1	y5	878.943253	545.256568	51.91	2326326016	882.950352	553.270767	51.92	79686504
YLGNATAIFFLPDEGK	G_3	2	1	y5	878.943253	545.256568	51.82	2382990080	882.950352	553.270767	51.75	306177408
YLGNATAIFFLPDEGK	Blank_3_1	2	1	y5	878.943253	545.256568	51.89	2740897024	882.950352	553.270767	51.86	155583
YLGNATAIFFLPDEGK	Blank_3_2	2	1	y5	878.943253	545.256568	51.95	2708140032	882.950352	553.270767	51.92	67368
YLGNATAIFFLPDEGK	Blank_0_1	2	1	b9	878.943253	952.47746	51.4	1334260992	882.950352	952.47746	51.21	225005
YLGNATAIFFLPDEGK	Blank_0_2	2	1	b9	878.943253	952.47746	51.09	1172846976	882.950352	952.47746	51.23	227553
YLGNATAIFFLPDEGK	Blank_0_3	2	1	b9	878.943253	952.47746	51.26	1277245952	882.950352	952.47746	51.2	224161
YLGNATAIFFLPDEGK	A_1	2	1	b9	878.943253	952.47746	51.32	887274816	882.950352	952.47746	51.39	205411
YLGNATAIFFLPDEGK	B_1	2	1	b9	878.943253	952.47746	51.28	816247808	882.950352	952.47746	51.29	123330
YLGNATAIFFLPDEGK	C_1	2	1	b9	878.943253	952.47746	51.23	978425216	882.950352	952.47746	51.32	186112
YLGNATAIFFLPDEGK	D_1	2	1	b9	878.943253	952.47746	51.34	932181248	882.950352	952.47746	51.4	211554
YLGNATAIFFLPDEGK	E_1	2	1	b9	878.943253	952.47746	51.39	894426048	882.950352	952.47746	51.29	254716
YLGNATAIFFLPDEGK	F_1	2	1	b9	878.943253	952.47746	51.22	817451712	882.950352	952.47746	51.36	607387
YLGNATAIFFLPDEGK	G_1	2	1	b9	878.943253	952.47746	51.08	501026752	882.950352	952.47746	51.15	1274362
YLGNATAIFFLPDEGK	Blank_1_1	2	1	b9	878.943253	952.47746	51.53	1100411776	882.950352	952.47746	51.54	199977
YLGNATAIFFLPDEGK	Blank_1_2	2	1	b9	878.943253	952.47746	51.62	948837120	882.950352	952.47746	51.65	180619
YLGNATAIFFLPDEGK	A_2	2	1	b9	878.943253	952.47746	51.6	850159040	882.950352	952.47746	51.58	107435
YLGNATAIFFLPDEGK	B_2	2	1	b9	878.943253	952.47746	51.67	856005376	882.950352	952.47746	51.66	106782
YLGNATAIFFLPDEGK	C_2	2	1	b9	878.943253	952.47746	51.58	822126464	882.950352	952.47746	51.73	116188
YLGNATAIFFLPDEGK	D_2	2	1	b9	878.943253	952.47746	51.76	849821568	882.950352	952.47746	51.72	108251
YLGNATAIFFLPDEGK	E_2	2	1	b9	878.943253	952.47746	51.82	732097088	882.950352	952.47746	51.88	147200
YLGNATAIFFLPDEGK	F_2	2	1	b9	878.943253	952.47746	51.99	596584832	882.950352	952.47746	51.94	267809
YLGNATAIFFLPDEGK	G_2	2	1	b9	878.943253	952.47746	51.82	550724416	882.950352	952.47746	51.82	1151453
YLGNATAIFFLPDEGK	Blank_2_1	2	1	b9	878.943253	952.47746	51.83	604936192	882.950352	952.47746	51.83	56895
YLGNATAIFFLPDEGK	Blank_2_2	2	1	b9	878.943253	952.47746	51.89	791158848	882.950352	952.47746	51.86	56491
YLGNATAIFFLPDEGK	A_3	2	1	b9	878.943253	952.47746	51.88	732031872	882.950352	952.47746	51.9	51576
YLGNATAIFFLPDEGK	B_3	2	1	b9	878.943253	952.47746	52.1	461932864	882.950352	952.47746	52.01	17480
YLGNATAIFFLPDEGK	C_3	2	1	b9	878.943253	952.47746	51.77	633052480	882.950352	952.47746	51.84	44283
YLGNATAIFFLPDEGK	D_3	2	1	b9	878.943253	952.47746	52	632210112	882.950352	952.47746	51.77	58009
YLGNATAIFFLPDEGK	E_3	2	1	b9	878.943253	952.47746	51.87	575757696	882.950352	952.47746	51.82	92434
YLGNATAIFFLPDEGK	F_3	2	1	b9	878.943253	952.47746	51.91	540621440	882.950352	952.47746	51.9	378515
YLGNATAIFFLPDEGK	G_3	2	1	b9	878.943253	952.47746	51.82	532528992	882.950352	952.47746	51.7	761701
YLGNATAIFFLPDEGK	Blank_3_1	2	1	b9	878.943253	952.47746	51.89	621384128	882.950352	952.47746	51.94	34609
YLGNATAIFFLPDEGK	Blank_3_2	2	1	b9	878.943253	952.47746	51.9	611645696	882.950352	952.47746	51.87	40501
FNSSYLQGTNQITGR	Blank_0_1	2	1	y10	843.907733	1087.585447	31.96	395534	848.911867	1097.593716	31.52	0
FNSSYLQGTNQITGR	Blank_0_2	2	1	y10	843.907733	1087.585447	31.96	400717	848.911867	1097.593716	31.53	0
FNSSYLQGTNQITGR	Blank_0_3	2	1	y10	843.907733	1087.585447	31.96	451417	848.911867	1097.593716	31.59	0
FNSSYLQGTNQITGR	A_1	2	1	y10	843.907733	1087.585447	32.03	353760	848.911867	1097.593716	31.66	0
FNSSYLQGTNQITGR	B_1	2	1	y10	843.907733	1087.585447	31.97	374434	848.911867	1097.593716	31.97	122380
FNSSYLQGTNQITGR	C_1	2	1	y10	843.907733	1087.585447	31.98	416056	848.911867	1097.593716	31.98	784163
FNSSYLQGTNQITGR	D_1	2	1	y10	843.907733	1087.585447	32.09	350144	848.911867	1097.593716	32.09	3955092
FNSSYLQGTNQITGR	E_1	2	1	y10	843.907733	1087.585447	32.02	387307	848.911867	1097.593716	32.08	18237206
FNSSYLQGTNQITGR	F_1	2	1	y10	843.907733	1087.585447	31.84	293135	848.911867	1097.593716	31.84	90450352
FNSSYLQGTNQITGR	G_1	2	1	y10	843.907733	1087.585447	31.36	213199	848.911867	1097.593716	31.36	358991328
FNSSYLQGTNQITGR	Blank_1_1	2	1	y10	843.907733	1087.585447	32.27	387390	848.911867	1097.593716	32.21	91253
FNSSYLQGTNQITGR	Blank_1_2	2	1	y10	843.907733	1087.585447	32.4	414932	848.911867	1097.593716	32.02	0
FNSSYLQGTNQITGR	A_2	2	1	y10	843.907733	1087.585447	32.41	352843	848.911867	1097.593716	32.41	16193
FNSSYLQGTNQITGR	B_2	2	1	y10	843.907733	1087.585447	32.47	397690	848.911867	1097.593716	32.54	159396
FNSSYLQGTNQITGR	C_2	2	1	y10	843.907733	1087.585447	32.41	385290	848.911867	1097.593716	32.41	755892
FNSSYLQGTNQITGR	D_2	2	1	y10	843.907733	1087.585447	32.46	373834	848.911867	1097.593716	32.46	3997591
FNSSYLQGTNQITGR	E_2	2	1	y10	843.907733	1087.585447	32.47	370721	848.911867	1097.593716	32.47	18354446
FNSSYLQGTNQITGR	F_2	2	1	y10	843.907733	1087.585447	32.53	277539	848.911867	1097.593716	32.46	77951544
FNSSYLQGTNQITGR	G_2	2	1	y10	843.907733	1087.585447	31.96	242633	848.911867	1097.593716	31.96	303688032
FNSSYLQGTNQITGR	Blank_2_1	2	1	y10	843.907733	1087.585447	32.53	416640	848.911867	1097.593716	32.47	83288
FNSSYLQGTNQITGR	Blank_2_2	2	1	y10	843.907733	1087.585447	32.52	348394	848.911867	1097.593716	32.52	8884
FNSSYLQGTNQITGR	A_3	2	1	y10	843.907733	1087.585447	32.59	361711	848.911867	1097.593716	32.53	27660
FNSSYLQGTNQITGR	B_3	2	1	y10	843.907733	1087.585447	32.6	212258	848.911867	1097.593716	32.54	91429
FNSSYLQGTNQITGR	C_3	2	1	y10	843.907733	1087.585447	32.41	288247	848.911867	1097.593716	32.41	668966
FNSSYLQGTNQITGR	D_3	2	1	y10	843.907733	1087.585447	32.35	324708	848.911867	1097.593716	32.41	3318127
FNSSYLQGTNQITGR	E_3	2	1	y10	843.907733	1087.585447	32.48	271384	848.911867	1097.593716	32.48	16083287
FNSSYLQGTNQITGR	F_3	2	1	y10	843.907733	1087.585447	32.4	259317	848.911867	1097.593716	32.4	72859456
FNSSYLQGTNQITGR	G_3	2	1	y10	843.907733	1087.585447	31.77	182300	848.911867	1097.593716	31.84	283816320
FNSSYLQGTNQITGR	Blank_3_1	2	1	y10	843.907733	1087.585447	32.46	262631	848.911867	1097.593716	32.4	75185
FNSSYLQGTNQITGR	Blank_3_2	2	1	y10	843.907733	1087.585447	32.6	267669	848.911867	1097.593716	32.6	7850
FNSSYLQGTNQITGR	Blank_0_1	2	1	y9	843.907733	974.501383	31.96	471828	848.911867	984.509652	31.52	0
FNSSYLQGTNQITGR	Blank_0_2	2	1	y9	843.907733	974.501383	31.96	477766	848.911867	984.509652	31.53	0
FNSSYLQGTNQITGR	Blank_0_3	2	1	y9	843.907733	974.501383	31.96	517400	848.911867	984.509652	31.59	0
FNSSYLQGTNQITGR	A_1	2	1	y9	843.907733	974.501383	32.03	416884	848.911867	984.509652	31.66	0
FNSSYLQGTNQITGR	B_1	2	1	y9	843.907733	974.501383	31.97	468538	848.911867	984.509652	31.97	165108
FNSSYLQGTNQITGR	C_1	2	1	y9	843.907733	974.501383	31.98	429414	848.911867	984.509652	31.98	910405
FNSSYLQGTNQITGR	D_1	2	1	y9	843.907733	974.501383	32.09	436027	848.911867	984.509652	32.09	4577747
FNSSYLQGTNQITGR	E_1	2	1	y9	843.907733	974.501383	32.08	430303	848.911867	984.509652	32.08	22450756
FNSSYLQGTNQITGR	F_1	2	1	y9	843.907733	974.501383	31.77	348675	848.911867	984.509652	31.77	109845880
FNSSYLQGTNQITGR	G_1	2	1	y9	843.907733	974.501383	31.36	317041	848.911867	984.509652	31.36	414058592
FNSSYLQGTNQITGR	Blank_1_1	2	1	y9	843.907733	974.501383	32.27	486191	848.911867	984.509652	32.21	106178
FNSSYLQGTNQITGR	Blank_1_2	2	1	y9	843.907733	974.501383	32.4	484749	848.911867	984.509652	0	0
FNSSYLQGTNQITGR	A_2	2	1	y9	843.907733	974.501383	32.41	465890	848.911867	984.509652	32.47	35349
FNSSYLQGTNQITGR	B_2	2	1	y9	843.907733	974.501383	32.47	480736	848.911867	984.509652	32.47	173568
FNSSYLQGTNQITGR	C_2	2	1	y9	843.907733	974.501383	32.41	488980	848.911867	984.509652	32.47	977820
FNSSYLQGTNQITGR	D_2	2	1	y9	843.907733	974.501383	32.46	527053	848.911867	984.509652	32.46	4995886
FNSSYLQGTNQITGR	E_2	2	1	y9	843.907733	974.501383	32.47	404486	848.911867	984.509652	32.47	22987498
FNSSYLQGTNQITGR	F_2	2	1	y9	843.907733	974.501383	32.46	307581	848.911867	984.509652	32.46	93784352
FNSSYLQGTNQITGR	G_2	2	1	y9	843.907733	974.501383	31.96	257375	848.911867	984.509652	31.96	371326528
FNSSYLQGTNQITGR	Blank_2_1	2	1	y9	843.907733	974.501383	32.53	487409	848.911867	984.509652	32.47	87590
FNSSYLQGTNQITGR	Blank_2_2	2	1	y9	843.907733	974.501383	32.59	472221	848.911867	984.509652	32.59	5136
FNSSYLQGTNQITGR	A_3	2	1	y9	843.907733	974.501383	32.59	424101	848.911867	984.509652	32.59	28054
FNSSYLQGTNQITGR	B_3	2	1	y9	843.907733	974.501383	32.54	286134	848.911867	984.509652	32.54	81971
FNSSYLQGTNQITGR	C_3	2	1	y9	843.907733	974.501383	32.41	381481	848.911867	984.509652	32.41	750125
FNSSYLQGTNQITGR	D_3	2	1	y9	843.907733	974.501383	32.41	360810	848.911867	984.509652	32.41	4016303
FNSSYLQGTNQITGR	E_3	2	1	y9	843.907733	974.501383	32.48	396337	848.911867	984.509652	32.48	19387808
FNSSYLQGTNQITGR	F_3	2	1	y9	843.907733	974.501383	32.4	327910	848.911867	984.509652	32.4	88749480
FNSSYLQGTNQITGR	G_3	2	1	y9	843.907733	974.501383	31.84	244015	848.911867	984.509652	31.84	348826144
FNSSYLQGTNQITGR	Blank_3_1	2	1	y9	843.907733	974.501383	32.46	374383	848.911867	984.509652	32.4	88404
FNSSYLQGTNQITGR	Blank_3_2	2	1	y9	843.907733	974.501383	32.6	345631	848.911867	984.509652	32.54	25307
FNSSYLQGTNQITGR	Blank_0_1	2	1	y8	843.907733	846.442805	31.96	643183	848.911867	856.451074	0	0
FNSSYLQGTNQITGR	Blank_0_2	2	1	y8	843.907733	846.442805	31.9	601681	848.911867	856.451074	31.53	0
FNSSYLQGTNQITGR	Blank_0_3	2	1	y8	843.907733	846.442805	31.96	640015	848.911867	856.451074	31.59	0
FNSSYLQGTNQITGR	A_1	2	1	y8	843.907733	846.442805	32.03	628956	848.911867	856.451074	0	0
FNSSYLQGTNQITGR	B_1	2	1	y8	843.907733	846.442805	31.97	631418	848.911867	856.451074	31.97	232363
FNSSYLQGTNQITGR	C_1	2	1	y8	843.907733	846.442805	31.98	642074	848.911867	856.451074	31.98	1262734
FNSSYLQGTNQITGR	D_1	2	1	y8	843.907733	846.442805	32.09	631593	848.911867	856.451074	32.09	6207016
FNSSYLQGTNQITGR	E_1	2	1	y8	843.907733	846.442805	32.08	619813	848.911867	856.451074	32.08	30815748
FNSSYLQGTNQITGR	F_1	2	1	y8	843.907733	846.442805	31.84	539828	848.911867	856.451074	31.84	148103168
FNSSYLQGTNQITGR	G_1	2	1	y8	843.907733	846.442805	31.36	422995	848.911867	856.451074	31.36	560906176
FNSSYLQGTNQITGR	Blank_1_1	2	1	y8	843.907733	846.442805	32.21	637785	848.911867	856.451074	32.15	179935
FNSSYLQGTNQITGR	Blank_1_2	2	1	y8	843.907733	846.442805	32.33	676544	848.911867	856.451074	0	0
FNSSYLQGTNQITGR	A_2	2	1	y8	843.907733	846.442805	32.41	614135	848.911867	856.451074	32.41	37930
FNSSYLQGTNQITGR	B_2	2	1	y8	843.907733	846.442805	32.47	682986	848.911867	856.451074	32.47	260753
FNSSYLQGTNQITGR	C_2	2	1	y8	843.907733	846.442805	32.47	648860	848.911867	856.451074	32.41	1399572
FNSSYLQGTNQITGR	D_2	2	1	y8	843.907733	846.442805	32.46	652296	848.911867	856.451074	32.46	6657721
FNSSYLQGTNQITGR	E_2	2	1	y8	843.907733	846.442805	32.47	560225	848.911867	856.451074	32.47	31454992
FNSSYLQGTNQITGR	F_2	2	1	y8	843.907733	846.442805	32.46	505677	848.911867	856.451074	32.46	126000544
FNSSYLQGTNQITGR	G_2	2	1	y8	843.907733	846.442805	31.96	399034	848.911867	856.451074	31.96	493781952
FNSSYLQGTNQITGR	Blank_2_1	2	1	y8	843.907733	846.442805	32.53	620390	848.911867	856.451074	32.47	111033
FNSSYLQGTNQITGR	Blank_2_2	2	1	y8	843.907733	846.442805	32.52	583540	848.911867	856.451074	32.84	7289
FNSSYLQGTNQITGR	A_3	2	1	y8	843.907733	846.442805	32.59	620706	848.911867	856.451074	32.53	43440
FNSSYLQGTNQITGR	B_3	2	1	y8	843.907733	846.442805	32.6	345514	848.911867	856.451074	32.54	143957
FNSSYLQGTNQITGR	C_3	2	1	y8	843.907733	846.442805	32.48	528867	848.911867	856.451074	32.48	1031887
FNSSYLQGTNQITGR	D_3	2	1	y8	843.907733	846.442805	32.41	536059	848.911867	856.451074	32.41	5641219
FNSSYLQGTNQITGR	E_3	2	1	y8	843.907733	846.442805	32.54	525410	848.911867	856.451074	32.48	27120676
FNSSYLQGTNQITGR	F_3	2	1	y8	843.907733	846.442805	32.4	432673	848.911867	856.451074	32.4	118956784
FNSSYLQGTNQITGR	G_3	2	1	y8	843.907733	846.442805	31.77	314905	848.911867	856.451074	31.84	463906048
FNSSYLQGTNQITGR	Blank_3_1	2	1	y8	843.907733	846.442805	32.46	489394	848.911867	856.451074	32.4	159222
FNSSYLQGTNQITGR	Blank_3_2	2	1	y8	843.907733	846.442805	32.6	421824	848.911867	856.451074	32.66	24056
YDFNSSMLYSTAK	Blank_0_1	2	1	y10	772.334689	1118.503417	32.13	247219	776.341789	1126.517616	31.88	0
YDFNSSMLYSTAK	Blank_0_2	2	1	y10	772.334689	1118.503417	32.2	186323	776.341789	1126.517616	31.76	0
YDFNSSMLYSTAK	Blank_0_3	2	1	y10	772.334689	1118.503417	32.26	208635	776.341789	1126.517616	31.88	0
YDFNSSMLYSTAK	A_1	2	1	y10	772.334689	1118.503417	32.26	194917	776.341789	1126.517616	32.64	4397
YDFNSSMLYSTAK	B_1	2	1	y10	772.334689	1118.503417	32.27	189045	776.341789	1126.517616	32.21	209882
YDFNSSMLYSTAK	C_1	2	1	y10	772.334689	1118.503417	32.24	197374	776.341789	1126.517616	32.24	1017399
YDFNSSMLYSTAK	D_1	2	1	y10	772.334689	1118.503417	32.32	209259	776.341789	1126.517616	32.32	4991157
YDFNSSMLYSTAK	E_1	2	1	y10	772.334689	1118.503417	32.19	222341	776.341789	1126.517616	32.32	22947572
YDFNSSMLYSTAK	F_1	2	1	y10	772.334689	1118.503417	32.07	187901	776.341789	1126.517616	32.07	102493488
YDFNSSMLYSTAK	G_1	2	1	y10	772.334689	1118.503417	31.55	98135	776.341789	1126.517616	31.61	300852224
YDFNSSMLYSTAK	Blank_1_1	2	1	y10	772.334689	1118.503417	32.51	156744	776.341789	1126.517616	32.57	72034
YDFNSSMLYSTAK	Blank_1_2	2	1	y10	772.334689	1118.503417	32.57	183046	776.341789	1126.517616	32.26	0
YDFNSSMLYSTAK	A_2	2	1	y10	772.334689	1118.503417	32.64	163233	776.341789	1126.517616	32.77	4933
YDFNSSMLYSTAK	B_2	2	1	y10	772.334689	1118.503417	32.77	221895	776.341789	1126.517616	32.77	158945
YDFNSSMLYSTAK	C_2	2	1	y10	772.334689	1118.503417	32.71	167627	776.341789	1126.517616	32.71	937796
YDFNSSMLYSTAK	D_2	2	1	y10	772.334689	1118.503417	32.69	181166	776.341789	1126.517616	32.69	4529984
YDFNSSMLYSTAK	E_2	2	1	y10	772.334689	1118.503417	32.7	121749	776.341789	1126.517616	32.7	19702696
YDFNSSMLYSTAK	F_2	2	1	y10	772.334689	1118.503417	32.76	122843	776.341789	1126.517616	32.76	76667864
YDFNSSMLYSTAK	G_2	2	1	y10	772.334689	1118.503417	32.13	113572	776.341789	1126.517616	32.19	251651584
YDFNSSMLYSTAK	Blank_2_1	2	1	y10	772.334689	1118.503417	32.7	144095	776.341789	1126.517616	32.89	46429
YDFNSSMLYSTAK	Blank_2_2	2	1	y10	772.334689	1118.503417	32.82	162735	776.341789	1126.517616	32.76	11160
YDFNSSMLYSTAK	A_3	2	1	y10	772.334689	1118.503417	32.82	148463	776.341789	1126.517616	32.82	11743
YDFNSSMLYSTAK	B_3	2	1	y10	772.334689	1118.503417	32.89	67250	776.341789	1126.517616	32.77	67649
YDFNSSMLYSTAK	C_3	2	1	y10	772.334689	1118.503417	32.68	121109	776.341789	1126.517616	32.74	656844
YDFNSSMLYSTAK	D_3	2	1	y10	772.334689	1118.503417	32.61	114247	776.341789	1126.517616	32.61	3422622
YDFNSSMLYSTAK	E_3	2	1	y10	772.334689	1118.503417	32.74	131338	776.341789	1126.517616	32.8	16003605
YDFNSSMLYSTAK	F_3	2	1	y10	772.334689	1118.503417	32.63	121799	776.341789	1126.517616	32.69	63193296
YDFNSSMLYSTAK	G_3	2	1	y10	772.334689	1118.503417	32.07	124886	776.341789	1126.517616	32.07	242751456
YDFNSSMLYSTAK	Blank_3_1	2	1	y10	772.334689	1118.503417	32.69	140608	776.341789	1126.517616	32.76	33497
YDFNSSMLYSTAK	Blank_3_2	2	1	y10	772.334689	1118.503417	32.77	111246	776.341789	1126.517616	32.77	3245
YDFNSSMLYSTAK	Blank_0_1	2	1	y9	772.334689	1003.476474	32.2	209561	776.341789	1011.490673	31.88	0
YDFNSSMLYSTAK	Blank_0_2	2	1	y9	772.334689	1003.476474	32.2	230676	776.341789	1011.490673	31.76	0
YDFNSSMLYSTAK	Blank_0_3	2	1	y9	772.334689	1003.476474	32.13	235805	776.341789	1011.490673	31.88	0
YDFNSSMLYSTAK	A_1	2	1	y9	772.334689	1003.476474	32.26	217731	776.341789	1011.490673	32.14	23970
YDFNSSMLYSTAK	B_1	2	1	y9	772.334689	1003.476474	32.21	226617	776.341789	1011.490673	32.27	197151
YDFNSSMLYSTAK	C_1	2	1	y9	772.334689	1003.476474	32.24	224477	776.341789	1011.490673	32.24	1106050
YDFNSSMLYSTAK	D_1	2	1	y9	772.334689	1003.476474	32.32	230358	776.341789	1011.490673	32.32	5752896
YDFNSSMLYSTAK	E_1	2	1	y9	772.334689	1003.476474	32.38	248936	776.341789	1011.490673	32.32	26932262
YDFNSSMLYSTAK	F_1	2	1	y9	772.334689	1003.476474	32.07	206689	776.341789	1011.490673	32.07	111830440
YDFNSSMLYSTAK	G_1	2	1	y9	772.334689	1003.476474	31.68	146872	776.341789	1011.490673	31.61	344052736
YDFNSSMLYSTAK	Blank_1_1	2	1	y9	772.334689	1003.476474	32.45	222919	776.341789	1011.490673	32.45	91524
YDFNSSMLYSTAK	Blank_1_2	2	1	y9	772.334689	1003.476474	32.63	225130	776.341789	1011.490673	32.51	8983
YDFNSSMLYSTAK	A_2	2	1	y9	772.334689	1003.476474	32.71	190791	776.341789	1011.490673	32.71	17907
YDFNSSMLYSTAK	B_2	2	1	y9	772.334689	1003.476474	32.71	200721	776.341789	1011.490673	32.77	190952
YDFNSSMLYSTAK	C_2	2	1	y9	772.334689	1003.476474	32.71	233953	776.341789	1011.490673	32.64	1016019
YDFNSSMLYSTAK	D_2	2	1	y9	772.334689	1003.476474	32.69	197245	776.341789	1011.490673	32.69	5285041
YDFNSSMLYSTAK	E_2	2	1	y9	772.334689	1003.476474	32.7	174429	776.341789	1011.490673	32.77	21462308
YDFNSSMLYSTAK	F_2	2	1	y9	772.334689	1003.476474	32.76	160740	776.341789	1011.490673	32.76	86930136
YDFNSSMLYSTAK	G_2	2	1	y9	772.334689	1003.476474	32.25	116017	776.341789	1011.490673	32.19	286041888
YDFNSSMLYSTAK	Blank_2_1	2	1	y9	772.334689	1003.476474	32.76	174653	776.341789	1011.490673	32.7	61193
YDFNSSMLYSTAK	Blank_2_2	2	1	y9	772.334689	1003.476474	32.76	207160	776.341789	1011.490673	32.76	4209
YDFNSSMLYSTAK	A_3	2	1	y9	772.334689	1003.476474	32.82	147360	776.341789	1011.490673	32.82	17244
YDFNSSMLYSTAK	B_3	2	1	y9	772.334689	1003.476474	32.77	67034	776.341789	1011.490673	32.77	88301
YDFNSSMLYSTAK	C_3	2	1	y9	772.334689	1003.476474	32.68	165472	776.341789	1011.490673	32.74	799594
YDFNSSMLYSTAK	D_3	2	1	y9	772.334689	1003.476474	32.74	127033	776.341789	1011.490673	32.68	3768235
YDFNSSMLYSTAK	E_3	2	1	y9	772.334689	1003.476474	32.8	135283	776.341789	1011.490673	32.8	18671904
YDFNSSMLYSTAK	F_3	2	1	y9	772.334689	1003.476474	32.63	132073	776.341789	1011.490673	32.69	75121192
YDFNSSMLYSTAK	G_3	2	1	y9	772.334689	1003.476474	32	126550	776.341789	1011.490673	32.07	277854240
YDFNSSMLYSTAK	Blank_3_1	2	1	y9	772.334689	1003.476474	32.69	145189	776.341789	1011.490673	32.69	60769
YDFNSSMLYSTAK	Blank_3_2	2	1	y9	772.334689	1003.476474	32.77	155264	776.341789	1011.490673	32.83	8759
YDFNSSMLYSTAK	Blank_0_1	2	1	y8	772.334689	916.444445	32.2	152308	776.341789	924.458644	31.88	0
YDFNSSMLYSTAK	Blank_0_2	2	1	y8	772.334689	916.444445	32.2	136921	776.341789	924.458644	31.76	0
YDFNSSMLYSTAK	Blank_0_3	2	1	y8	772.334689	916.444445	32.2	150445	776.341789	924.458644	31.88	0
YDFNSSMLYSTAK	A_1	2	1	y8	772.334689	916.444445	32.26	149585	776.341789	924.458644	32.2	4536
YDFNSSMLYSTAK	B_1	2	1	y8	772.334689	916.444445	32.21	170210	776.341789	924.458644	32.14	107185
YDFNSSMLYSTAK	C_1	2	1	y8	772.334689	916.444445	32.24	175691	776.341789	924.458644	32.24	620491
YDFNSSMLYSTAK	D_1	2	1	y8	772.334689	916.444445	32.32	160113	776.341789	924.458644	32.32	3377284
YDFNSSMLYSTAK	E_1	2	1	y8	772.334689	916.444445	32.32	154355	776.341789	924.458644	32.26	15871014
YDFNSSMLYSTAK	F_1	2	1	y8	772.334689	916.444445	32	98141	776.341789	924.458644	32.07	64158624
YDFNSSMLYSTAK	G_1	2	1	y8	772.334689	916.444445	31.61	85121	776.341789	924.458644	31.61	206260992
YDFNSSMLYSTAK	Blank_1_1	2	1	y8	772.334689	916.444445	32.45	160109	776.341789	924.458644	32.45	20926
YDFNSSMLYSTAK	Blank_1_2	2	1	y8	772.334689	916.444445	32.63	163765	776.341789	924.458644	32.63	5212
YDFNSSMLYSTAK	A_2	2	1	y8	772.334689	916.444445	32.71	162650	776.341789	924.458644	32.64	7582
YDFNSSMLYSTAK	B_2	2	1	y8	772.334689	916.444445	32.71	136046	776.341789	924.458644	32.77	122200
YDFNSSMLYSTAK	C_2	2	1	y8	772.334689	916.444445	32.58	120327	776.341789	924.458644	32.71	625416
YDFNSSMLYSTAK	D_2	2	1	y8	772.334689	916.444445	32.69	147073	776.341789	924.458644	32.69	3050309
YDFNSSMLYSTAK	E_2	2	1	y8	772.334689	916.444445	32.83	144270	776.341789	924.458644	32.7	13303972
YDFNSSMLYSTAK	F_2	2	1	y8	772.334689	916.444445	32.76	87880	776.341789	924.458644	32.76	49679836
YDFNSSMLYSTAK	G_2	2	1	y8	772.334689	916.444445	32.19	60473	776.341789	924.458644	32.19	161365568
YDFNSSMLYSTAK	Blank_2_1	2	1	y8	772.334689	916.444445	32.76	85860	776.341789	924.458644	32.76	21426
YDFNSSMLYSTAK	Blank_2_2	2	1	y8	772.334689	916.444445	32.76	110936	776.341789	924.458644	32.51	2385
YDFNSSMLYSTAK	A_3	2	1	y8	772.334689	916.444445	32.82	101722	776.341789	924.458644	32.89	8402
YDFNSSMLYSTAK	B_3	2	1	y8	772.334689	916.444445	32.89	48926	776.341789	924.458644	32.71	30683
YDFNSSMLYSTAK	C_3	2	1	y8	772.334689	916.444445	32.62	111677	776.341789	924.458644	32.68	448308
YDFNSSMLYSTAK	D_3	2	1	y8	772.334689	916.444445	32.68	111000	776.341789	924.458644	32.68	2194994
YDFNSSMLYSTAK	E_3	2	1	y8	772.334689	916.444445	32.8	67634	776.341789	924.458644	32.8	10830160
YDFNSSMLYSTAK	F_3	2	1	y8	772.334689	916.444445	32.57	36876	776.341789	924.458644	32.69	40711360
YDFNSSMLYSTAK	G_3	2	1	y8	772.334689	916.444445	32.07	62118	776.341789	924.458644	32.07	153194592
YDFNSSMLYSTAK	Blank_3_1	2	1	y8	772.334689	916.444445	32.69	93258	776.341789	924.458644	32.76	17307
YDFNSSMLYSTAK	Blank_3_2	2	1	y8	772.334689	916.444445	32.77	97990	776.341789	924.458644	32.83	2850
VYKPSAGNNSLYR	Blank_0_1	2	1	y10	735.372798	1079.511614	18.81	55073452	740.376932	1089.519883	18.65	0
VYKPSAGNNSLYR	Blank_0_2	2	1	y10	735.372798	1079.511614	18.61	42475592	740.376932	1089.519883	18.55	0
VYKPSAGNNSLYR	Blank_0_3	2	1	y10	735.372798	1079.511614	18.58	63864836	740.376932	1089.519883	18.31	0
VYKPSAGNNSLYR	A_1	2	1	y10	735.372798	1079.511614	18.48	57315756	740.376932	1089.519883	18.48	2796
VYKPSAGNNSLYR	B_1	2	1	y10	735.372798	1079.511614	18.55	63401960	740.376932	1089.519883	18.48	133678
VYKPSAGNNSLYR	C_1	2	1	y10	735.372798	1079.511614	18.51	59225708	740.376932	1089.519883	18.58	741561
VYKPSAGNNSLYR	D_1	2	1	y10	735.372798	1079.511614	18.58	62782148	740.376932	1089.519883	18.58	4158711
VYKPSAGNNSLYR	E_1	2	1	y10	735.372798	1079.511614	18.58	59859508	740.376932	1089.519883	18.58	19875112
VYKPSAGNNSLYR	F_1	2	1	y10	735.372798	1079.511614	18.27	71558480	740.376932	1089.519883	18.27	112798472
VYKPSAGNNSLYR	G_1	2	1	y10	735.372798	1079.511614	17.74	100727736	740.376932	1089.519883	17.78	802625344
VYKPSAGNNSLYR	Blank_1_1	2	1	y10	735.372798	1079.511614	18.75	53310152	740.376932	1089.519883	18.78	5119
VYKPSAGNNSLYR	Blank_1_2	2	1	y10	735.372798	1079.511614	18.82	62284432	740.376932	1089.519883	18.55	0
VYKPSAGNNSLYR	A_2	2	1	y10	735.372798	1079.511614	18.95	54219344	740.376932	1089.519883	18.98	11215
VYKPSAGNNSLYR	B_2	2	1	y10	735.372798	1079.511614	19.02	60272468	740.376932	1089.519883	18.98	129416
VYKPSAGNNSLYR	C_2	2	1	y10	735.372798	1079.511614	18.98	56281404	740.376932	1089.519883	18.95	702269
VYKPSAGNNSLYR	D_2	2	1	y10	735.372798	1079.511614	19.08	53341964	740.376932	1089.519883	19.08	3609991
VYKPSAGNNSLYR	E_2	2	1	y10	735.372798	1079.511614	19.02	52557732	740.376932	1089.519883	19.02	17305210
VYKPSAGNNSLYR	F_2	2	1	y10	735.372798	1079.511614	18.98	46445360	740.376932	1089.519883	18.94	75719576
VYKPSAGNNSLYR	G_2	2	1	y10	735.372798	1079.511614	18.67	59578136	740.376932	1089.519883	18.64	487736928
VYKPSAGNNSLYR	Blank_2_1	2	1	y10	735.372798	1079.511614	19.08	56599980	740.376932	1089.519883	19.02	50652
VYKPSAGNNSLYR	Blank_2_2	2	1	y10	735.372798	1079.511614	19.12	52945996	740.376932	1089.519883	18.78	0
VYKPSAGNNSLYR	A_3	2	1	y10	735.372798	1079.511614	19.02	52518648	740.376932	1089.519883	19.05	2747
VYKPSAGNNSLYR	B_3	2	1	y10	735.372798	1079.511614	19.05	32641374	740.376932	1089.519883	19.12	53609
VYKPSAGNNSLYR	C_3	2	1	y10	735.372798	1079.511614	18.95	43027584	740.376932	1089.519883	18.91	571344
VYKPSAGNNSLYR	D_3	2	1	y10	735.372798	1079.511614	18.98	43782672	740.376932	1089.519883	18.98	2853065
VYKPSAGNNSLYR	E_3	2	1	y10	735.372798	1079.511614	18.98	43504116	740.376932	1089.519883	19.02	15572345
VYKPSAGNNSLYR	F_3	2	1	y10	735.372798	1079.511614	18.84	39714536	740.376932	1089.519883	18.87	64619896
VYKPSAGNNSLYR	G_3	2	1	y10	735.372798	1079.511614	18.41	49409856	740.376932	1089.519883	18.37	401802240
VYKPSAGNNSLYR	Blank_3_1	2	1	y10	735.372798	1079.511614	19.02	40712048	740.376932	1089.519883	18.91	23345
VYKPSAGNNSLYR	Blank_3_2	2	1	y10	735.372798	1079.511614	19.05	39239256	740.376932	1089.519883	19.12	6161
VYKPSAGNNSLYR	Blank_0_1	2	1	y9	735.372798	982.45885	18.78	7393538	740.376932	992.467119	18.65	0
VYKPSAGNNSLYR	Blank_0_2	2	1	y9	735.372798	982.45885	18.61	5782682	740.376932	992.467119	0	0
VYKPSAGNNSLYR	Blank_0_3	2	1	y9	735.372798	982.45885	18.58	8396613	740.376932	992.467119	18.31	0
VYKPSAGNNSLYR	A_1	2	1	y9	735.372798	982.45885	18.48	7673417	740.376932	992.467119	18.21	0
VYKPSAGNNSLYR	B_1	2	1	y9	735.372798	982.45885	18.55	8382132	740.376932	992.467119	18.51	1896
VYKPSAGNNSLYR	C_1	2	1	y9	735.372798	982.45885	18.51	7846909	740.376932	992.467119	18.55	69016
VYKPSAGNNSLYR	D_1	2	1	y9	735.372798	982.45885	18.58	8223596	740.376932	992.467119	18.55	499584
VYKPSAGNNSLYR	E_1	2	1	y9	735.372798	982.45885	18.58	7900764	740.376932	992.467119	18.58	2731952
VYKPSAGNNSLYR	F_1	2	1	y9	735.372798	982.45885	18.24	9737125	740.376932	992.467119	18.27	15432591
VYKPSAGNNSLYR	G_1	2	1	y9	735.372798	982.45885	17.81	13525236	740.376932	992.467119	17.78	107834480
VYKPSAGNNSLYR	Blank_1_1	2	1	y9	735.372798	982.45885	18.75	7074031	740.376932	992.467119	18.65	0
VYKPSAGNNSLYR	Blank_1_2	2	1	y9	735.372798	982.45885	18.82	8123251	740.376932	992.467119	18.55	0
VYKPSAGNNSLYR	A_2	2	1	y9	735.372798	982.45885	18.95	7080224	740.376932	992.467119	18.68	0
VYKPSAGNNSLYR	B_2	2	1	y9	735.372798	982.45885	19.02	7996310	740.376932	992.467119	19.05	5554
VYKPSAGNNSLYR	C_2	2	1	y9	735.372798	982.45885	18.98	7381519	740.376932	992.467119	19.02	51721
VYKPSAGNNSLYR	D_2	2	1	y9	735.372798	982.45885	19.05	7004545	740.376932	992.467119	19.12	424942
VYKPSAGNNSLYR	E_2	2	1	y9	735.372798	982.45885	19.02	6759702	740.376932	992.467119	19.02	2332268
VYKPSAGNNSLYR	F_2	2	1	y9	735.372798	982.45885	18.98	5951771	740.376932	992.467119	18.94	10149488
VYKPSAGNNSLYR	G_2	2	1	y9	735.372798	982.45885	18.67	7832411	740.376932	992.467119	18.67	65606056
VYKPSAGNNSLYR	Blank_2_1	2	1	y9	735.372798	982.45885	19.05	7470352	740.376932	992.467119	18.75	0
VYKPSAGNNSLYR	Blank_2_2	2	1	y9	735.372798	982.45885	19.12	6749345	740.376932	992.467119	18.78	0
VYKPSAGNNSLYR	A_3	2	1	y9	735.372798	982.45885	19.02	7099151	740.376932	992.467119	18.71	0
VYKPSAGNNSLYR	B_3	2	1	y9	735.372798	982.45885	19.02	4501961	740.376932	992.467119	18.71	0
VYKPSAGNNSLYR	C_3	2	1	y9	735.372798	982.45885	18.98	5777428	740.376932	992.467119	18.95	44587
VYKPSAGNNSLYR	D_3	2	1	y9	735.372798	982.45885	18.98	5780628	740.376932	992.467119	18.95	358106
VYKPSAGNNSLYR	E_3	2	1	y9	735.372798	982.45885	18.98	5492213	740.376932	992.467119	18.98	2009891
VYKPSAGNNSLYR	F_3	2	1	y9	735.372798	982.45885	18.87	5062594	740.376932	992.467119	18.81	8574587
VYKPSAGNNSLYR	G_3	2	1	y9	735.372798	982.45885	18.41	6172600	740.376932	992.467119	18.37	51851160
VYKPSAGNNSLYR	Blank_3_1	2	1	y9	735.372798	982.45885	19.02	5303549	740.376932	992.467119	18.65	0
VYKPSAGNNSLYR	Blank_3_2	2	1	y9	735.372798	982.45885	19.05	5168269	740.376932	992.467119	18.71	0
VYKPSAGNNSLYR	Blank_0_1	2	1	y8	735.372798	895.426821	18.78	3919932	740.376932	905.43509	18.65	0
VYKPSAGNNSLYR	Blank_0_2	2	1	y8	735.372798	895.426821	18.61	3008172	740.376932	905.43509	18.55	0
VYKPSAGNNSLYR	Blank_0_3	2	1	y8	735.372798	895.426821	18.61	4446423	740.376932	905.43509	18.31	0
VYKPSAGNNSLYR	A_1	2	1	y8	735.372798	895.426821	18.51	3945337	740.376932	905.43509	18.21	0
VYKPSAGNNSLYR	B_1	2	1	y8	735.372798	895.426821	18.51	4307224	740.376932	905.43509	18.25	0
VYKPSAGNNSLYR	C_1	2	1	y8	735.372798	895.426821	18.51	3955805	740.376932	905.43509	18.65	16529
VYKPSAGNNSLYR	D_1	2	1	y8	735.372798	895.426821	18.58	4175732	740.376932	905.43509	18.55	260721
VYKPSAGNNSLYR	E_1	2	1	y8	735.372798	895.426821	18.58	4029834	740.376932	905.43509	18.58	1387693
VYKPSAGNNSLYR	F_1	2	1	y8	735.372798	895.426821	18.27	5032514	740.376932	905.43509	18.27	7573184
VYKPSAGNNSLYR	G_1	2	1	y8	735.372798	895.426821	17.81	6990929	740.376932	905.43509	17.74	55855744
VYKPSAGNNSLYR	Blank_1_1	2	1	y8	735.372798	895.426821	18.78	3609268	740.376932	905.43509	18.85	1994
VYKPSAGNNSLYR	Blank_1_2	2	1	y8	735.372798	895.426821	18.82	4379655	740.376932	905.43509	18.55	0
VYKPSAGNNSLYR	A_2	2	1	y8	735.372798	895.426821	18.95	3756612	740.376932	905.43509	18.68	0
VYKPSAGNNSLYR	B_2	2	1	y8	735.372798	895.426821	19.02	4113644	740.376932	905.43509	18.98	2191
VYKPSAGNNSLYR	C_2	2	1	y8	735.372798	895.426821	18.95	3918579	740.376932	905.43509	18.95	15007
VYKPSAGNNSLYR	D_2	2	1	y8	735.372798	895.426821	19.05	3709606	740.376932	905.43509	19.05	210961
VYKPSAGNNSLYR	E_2	2	1	y8	735.372798	895.426821	19.05	3569863	740.376932	905.43509	19.05	1210350
VYKPSAGNNSLYR	F_2	2	1	y8	735.372798	895.426821	18.94	3273549	740.376932	905.43509	18.94	5307949
VYKPSAGNNSLYR	G_2	2	1	y8	735.372798	895.426821	18.64	4196042	740.376932	905.43509	18.64	33074254
VYKPSAGNNSLYR	Blank_2_1	2	1	y8	735.372798	895.426821	19.08	3849367	740.376932	905.43509	18.75	0
VYKPSAGNNSLYR	Blank_2_2	2	1	y8	735.372798	895.426821	19.12	3553798	740.376932	905.43509	18.78	0
VYKPSAGNNSLYR	A_3	2	1	y8	735.372798	895.426821	18.98	3659633	740.376932	905.43509	18.71	0
VYKPSAGNNSLYR	B_3	2	1	y8	735.372798	895.426821	19.05	2358412	740.376932	905.43509	18.71	0
VYKPSAGNNSLYR	C_3	2	1	y8	735.372798	895.426821	18.91	3052373	740.376932	905.43509	18.95	15964
VYKPSAGNNSLYR	D_3	2	1	y8	735.372798	895.426821	18.98	2921536	740.376932	905.43509	19.02	158482
VYKPSAGNNSLYR	E_3	2	1	y8	735.372798	895.426821	18.98	2890810	740.376932	905.43509	19.02	1077584
VYKPSAGNNSLYR	F_3	2	1	y8	735.372798	895.426821	18.87	2654432	740.376932	905.43509	18.81	4431716
VYKPSAGNNSLYR	G_3	2	1	y8	735.372798	895.426821	18.41	3375669	740.376932	905.43509	18.37	26802076
VYKPSAGNNSLYR	Blank_3_1	2	1	y8	735.372798	895.426821	18.95	2830744	740.376932	905.43509	18.65	0
VYKPSAGNNSLYR	Blank_3_2	2	1	y8	735.372798	895.426821	19.05	2741535	740.376932	905.43509	18.71	0
FNDTEVLQR	Blank_0_1	2	1	y8	561.774928	975.474165	25.57	2715671	566.779062	985.482434	25.04	0
FNDTEVLQR	Blank_0_2	2	1	y8	561.774928	975.474165	25.54	2619261	566.779062	985.482434	25.1	0
FNDTEVLQR	Blank_0_3	2	1	y8	561.774928	975.474165	25.57	3297307	566.779062	985.482434	25.04	0
FNDTEVLQR	A_1	2	1	y8	561.774928	975.474165	25.57	2880013	566.779062	985.482434	25.04	0
FNDTEVLQR	B_1	2	1	y8	561.774928	975.474165	25.46	3047538	566.779062	985.482434	25.57	9218
FNDTEVLQR	C_1	2	1	y8	561.774928	975.474165	25.58	3016168	566.779062	985.482434	25.58	129514
FNDTEVLQR	D_1	2	1	y8	561.774928	975.474165	25.68	3221460	566.779062	985.482434	25.57	820677
FNDTEVLQR	E_1	2	1	y8	561.774928	975.474165	25.64	2541800	566.779062	985.482434	25.64	3382011
FNDTEVLQR	F_1	2	1	y8	561.774928	975.474165	25.36	1762808	566.779062	985.482434	25.36	12587595
FNDTEVLQR	G_1	2	1	y8	561.774928	975.474165	25.15	819227	566.779062	985.482434	25.05	29929944
FNDTEVLQR	Blank_1_1	2	1	y8	561.774928	975.474165	25.87	2863735	566.779062	985.482434	25.27	0
FNDTEVLQR	Blank_1_2	2	1	y8	561.774928	975.474165	25.92	2793047	566.779062	985.482434	25.39	0
FNDTEVLQR	A_2	2	1	y8	561.774928	975.474165	25.99	2413977	566.779062	985.482434	25.47	0
FNDTEVLQR	B_2	2	1	y8	561.774928	975.474165	26.09	2563553	566.779062	985.482434	26.09	14556
FNDTEVLQR	C_2	2	1	y8	561.774928	975.474165	25.99	2291796	566.779062	985.482434	25.99	113244
FNDTEVLQR	D_2	2	1	y8	561.774928	975.474165	26.01	2173722	566.779062	985.482434	26.01	555235
FNDTEVLQR	E_2	2	1	y8	561.774928	975.474165	26.09	1817196	566.779062	985.482434	26.09	2511341
FNDTEVLQR	F_2	2	1	y8	561.774928	975.474165	26.18	1424293	566.779062	985.482434	26.18	9879349
FNDTEVLQR	G_2	2	1	y8	561.774928	975.474165	25.77	789764	566.779062	985.482434	25.77	30135046
FNDTEVLQR	Blank_2_1	2	1	y8	561.774928	975.474165	26.13	1993073	566.779062	985.482434	25.61	0
FNDTEVLQR	Blank_2_2	2	1	y8	561.774928	975.474165	26.11	2030599	566.779062	985.482434	25.8	0
FNDTEVLQR	A_3	2	1	y8	561.774928	975.474165	26.15	1998660	566.779062	985.482434	25.63	0
FNDTEVLQR	B_3	2	1	y8	561.774928	975.474165	26.14	1298739	566.779062	985.482434	25.59	0
FNDTEVLQR	C_3	2	1	y8	561.774928	975.474165	26	1651617	566.779062	985.482434	26	74698
FNDTEVLQR	D_3	2	1	y8	561.774928	975.474165	25.98	1647908	566.779062	985.482434	25.98	406265
FNDTEVLQR	E_3	2	1	y8	561.774928	975.474165	26.08	1567510	566.779062	985.482434	26.08	2336915
FNDTEVLQR	F_3	2	1	y8	561.774928	975.474165	25.96	1339961	566.779062	985.482434	25.96	10702999
FNDTEVLQR	G_3	2	1	y8	561.774928	975.474165	25.52	743461	566.779062	985.482434	25.52	31137382
FNDTEVLQR	Blank_3_1	2	1	y8	561.774928	975.474165	26	1571161	566.779062	985.482434	25.58	0
FNDTEVLQR	Blank_3_2	2	1	y8	561.774928	975.474165	26.15	1505031	566.779062	985.482434	25.73	0
FNDTEVLQR	Blank_0_1	2	1	y7	561.774928	860.447222	25.57	4429455	566.779062	870.455491	25.04	0
FNDTEVLQR	Blank_0_2	2	1	y7	561.774928	860.447222	25.54	4017486	566.779062	870.455491	25.1	0
FNDTEVLQR	Blank_0_3	2	1	y7	561.774928	860.447222	25.57	5202641	566.779062	870.455491	25.04	0
FNDTEVLQR	A_1	2	1	y7	561.774928	860.447222	25.57	4675772	566.779062	870.455491	25.04	0
FNDTEVLQR	B_1	2	1	y7	561.774928	860.447222	25.57	4698798	566.779062	870.455491	25.57	33775
FNDTEVLQR	C_1	2	1	y7	561.774928	860.447222	25.58	4601108	566.779062	870.455491	25.58	201154
FNDTEVLQR	D_1	2	1	y7	561.774928	860.447222	25.68	4814854	566.779062	870.455491	25.57	1213990
FNDTEVLQR	E_1	2	1	y7	561.774928	860.447222	25.75	3937387	566.779062	870.455491	25.64	5570483
FNDTEVLQR	F_1	2	1	y7	561.774928	860.447222	25.36	2642889	566.779062	870.455491	25.36	18878526
FNDTEVLQR	G_1	2	1	y7	561.774928	860.447222	25.15	1152714	566.779062	870.455491	25.05	43481892
FNDTEVLQR	Blank_1_1	2	1	y7	561.774928	860.447222	25.87	4267477	566.779062	870.455491	25.27	0
FNDTEVLQR	Blank_1_2	2	1	y7	561.774928	860.447222	25.92	4121142	566.779062	870.455491	25.39	0
FNDTEVLQR	A_2	2	1	y7	561.774928	860.447222	25.99	3745292	566.779062	870.455491	25.47	0
FNDTEVLQR	B_2	2	1	y7	561.774928	860.447222	26.09	3852392	566.779062	870.455491	26.09	39728
FNDTEVLQR	C_2	2	1	y7	561.774928	860.447222	25.99	3692597	566.779062	870.455491	25.99	160831
FNDTEVLQR	D_2	2	1	y7	561.774928	860.447222	26.01	3641498	566.779062	870.455491	26.01	896069
FNDTEVLQR	E_2	2	1	y7	561.774928	860.447222	26.09	2844939	566.779062	870.455491	26.09	3846846
FNDTEVLQR	F_2	2	1	y7	561.774928	860.447222	26.18	2154302	566.779062	870.455491	26.18	14806011
FNDTEVLQR	G_2	2	1	y7	561.774928	860.447222	25.77	1179306	566.779062	870.455491	25.77	44719256
FNDTEVLQR	Blank_2_1	2	1	y7	561.774928	860.447222	26.13	3118461	566.779062	870.455491	25.61	0
FNDTEVLQR	Blank_2_2	2	1	y7	561.774928	860.447222	26.11	3015330	566.779062	870.455491	0	0
FNDTEVLQR	A_3	2	1	y7	561.774928	860.447222	26.15	3005576	566.779062	870.455491	25.63	0
FNDTEVLQR	B_3	2	1	y7	561.774928	860.447222	26.14	1974056	566.779062	870.455491	26.03	10505
FNDTEVLQR	C_3	2	1	y7	561.774928	860.447222	26	2637648	566.779062	870.455491	26	115907
FNDTEVLQR	D_3	2	1	y7	561.774928	860.447222	25.98	2641969	566.779062	870.455491	25.98	625053
FNDTEVLQR	E_3	2	1	y7	561.774928	860.447222	26.08	2617597	566.779062	870.455491	26.08	3531483
FNDTEVLQR	F_3	2	1	y7	561.774928	860.447222	25.96	2210149	566.779062	870.455491	25.96	15168368
FNDTEVLQR	G_3	2	1	y7	561.774928	860.447222	25.52	1203645	566.779062	870.455491	25.52	45946760
FNDTEVLQR	Blank_3_1	2	1	y7	561.774928	860.447222	26	2484722	566.779062	870.455491	25.58	0
FNDTEVLQR	Blank_3_2	2	1	y7	561.774928	860.447222	26.15	2332325	566.779062	870.455491	25.73	0
FNDTEVLQR	Blank_0_1	2	1	y6	561.774928	745.420279	25.57	3216199	566.779062	755.428548	25.04	0
FNDTEVLQR	Blank_0_2	2	1	y6	561.774928	745.420279	25.54	2927378	566.779062	755.428548	25.1	0
FNDTEVLQR	Blank_0_3	2	1	y6	561.774928	745.420279	25.57	3716162	566.779062	755.428548	25.04	0
FNDTEVLQR	A_1	2	1	y6	561.774928	745.420279	25.57	3231203	566.779062	755.428548	25.04	0
FNDTEVLQR	B_1	2	1	y6	561.774928	745.420279	25.57	3386857	566.779062	755.428548	25.04	0
FNDTEVLQR	C_1	2	1	y6	561.774928	745.420279	25.58	3236485	566.779062	755.428548	25.58	157400
FNDTEVLQR	D_1	2	1	y6	561.774928	745.420279	25.68	3372147	566.779062	755.428548	25.68	850354
FNDTEVLQR	E_1	2	1	y6	561.774928	745.420279	25.64	2752682	566.779062	755.428548	25.64	3791275
FNDTEVLQR	F_1	2	1	y6	561.774928	745.420279	25.36	1929645	566.779062	755.428548	25.36	14513036
FNDTEVLQR	G_1	2	1	y6	561.774928	745.420279	25.15	832943	566.779062	755.428548	25.05	29538100
FNDTEVLQR	Blank_1_1	2	1	y6	561.774928	745.420279	25.87	3032350	566.779062	755.428548	25.27	0
FNDTEVLQR	Blank_1_2	2	1	y6	561.774928	745.420279	25.92	3091550	566.779062	755.428548	25.39	0
FNDTEVLQR	A_2	2	1	y6	561.774928	745.420279	25.99	2613021	566.779062	755.428548	25.47	0
FNDTEVLQR	B_2	2	1	y6	561.774928	745.420279	26.09	2646745	566.779062	755.428548	25.99	23118
FNDTEVLQR	C_2	2	1	y6	561.774928	745.420279	25.99	2552489	566.779062	755.428548	25.99	147647
FNDTEVLQR	D_2	2	1	y6	561.774928	745.420279	26.01	2491410	566.779062	755.428548	26.01	615237
FNDTEVLQR	E_2	2	1	y6	561.774928	745.420279	26.09	2027942	566.779062	755.428548	26.09	2809373
FNDTEVLQR	F_2	2	1	y6	561.774928	745.420279	26.18	1463731	566.779062	755.428548	26.06	9969031
FNDTEVLQR	G_2	2	1	y6	561.774928	745.420279	25.77	832817	566.779062	755.428548	25.77	29659072
FNDTEVLQR	Blank_2_1	2	1	y6	561.774928	745.420279	26.13	2195201	566.779062	755.428548	25.61	0
FNDTEVLQR	Blank_2_2	2	1	y6	561.774928	745.420279	26.11	2113862	566.779062	755.428548	25.8	0
FNDTEVLQR	A_3	2	1	y6	561.774928	745.420279	26.15	2042545	566.779062	755.428548	25.63	0
FNDTEVLQR	B_3	2	1	y6	561.774928	745.420279	26.14	1311481	566.779062	755.428548	26.14	7376
FNDTEVLQR	C_3	2	1	y6	561.774928	745.420279	26	1941509	566.779062	755.428548	26	68114
FNDTEVLQR	D_3	2	1	y6	561.774928	745.420279	25.98	1790780	566.779062	755.428548	25.98	484840
FNDTEVLQR	E_3	2	1	y6	561.774928	745.420279	26.08	1777097	566.779062	755.428548	26.08	2398121
FNDTEVLQR	F_3	2	1	y6	561.774928	745.420279	25.96	1547045	566.779062	755.428548	25.96	10823580
FNDTEVLQR	G_3	2	1	y6	561.774928	745.420279	25.52	797118	566.779062	755.428548	25.52	33107754
FNDTEVLQR	Blank_3_1	2	1	y6	561.774928	745.420279	26	1678564	566.779062	755.428548	25.58	0
FNDTEVLQR	Blank_3_2	2	1	y6	561.774928	745.420279	26.15	1702839	566.779062	755.428548	25.73	0
INNTHALVSLLQNLNK	Blank_0_1	3	1	y6	598.335375	729.425364	45.33	242952	601.006775	737.439563	45.21	0
INNTHALVSLLQNLNK	Blank_0_2	3	1	y6	598.335375	729.425364	45.21	130394	601.006775	737.439563	45.15	0
INNTHALVSLLQNLNK	Blank_0_3	3	1	y6	598.335375	729.425364	45.05	282526	601.006775	737.439563	0	0
INNTHALVSLLQNLNK	A_1	3	1	y6	598.335375	729.425364	44.85	8567	601.006775	737.439563	44.79	189235
INNTHALVSLLQNLNK	B_1	3	1	y6	598.335375	729.425364	45	68148	601.006775	737.439563	44.97	1371083
INNTHALVSLLQNLNK	C_1	3	1	y6	598.335375	729.425364	45.03	41078	601.006775	737.439563	45.01	9432033
INNTHALVSLLQNLNK	D_1	3	1	y6	598.335375	729.425364	45.05	35746	601.006775	737.439563	45.26	17145810
INNTHALVSLLQNLNK	E_1	3	1	y6	598.335375	729.425364	45.16	27569	601.006775	737.439563	45.4	128661800
INNTHALVSLLQNLNK	F_1	3	1	y6	598.335375	729.425364	44.25	254961	601.006775	737.439563	44.2	938761216
INNTHALVSLLQNLNK	G_1	3	1	y6	598.335375	729.425364	44	299699	601.006775	737.439563	44.26	1772551936
INNTHALVSLLQNLNK	Blank_1_1	3	1	y6	598.335375	729.425364	45.4	9935	601.006775	737.439563	45.52	30606
INNTHALVSLLQNLNK	Blank_1_2	3	1	y6	598.335375	729.425364	45.33	3778	601.006775	737.439563	45.31	105716
INNTHALVSLLQNLNK	A_2	3	1	y6	598.335375	729.425364	45.31	3784	601.006775	737.439563	45.31	57442
INNTHALVSLLQNLNK	B_2	3	1	y6	598.335375	729.425364	45.31	9452	601.006775	737.439563	45.32	169632
INNTHALVSLLQNLNK	C_2	3	1	y6	598.335375	729.425364	45.28	36975	601.006775	737.439563	45.34	7776443
INNTHALVSLLQNLNK	D_2	3	1	y6	598.335375	729.425364	45.4	58500	601.006775	737.439563	45.41	19376540
INNTHALVSLLQNLNK	E_2	3	1	y6	598.335375	729.425364	45.29	30309	601.006775	737.439563	45.29	46932032
INNTHALVSLLQNLNK	F_2	3	1	y6	598.335375	729.425364	45.12	559	601.006775	737.439563	45.21	338353664
INNTHALVSLLQNLNK	G_2	3	1	y6	598.335375	729.425364	44.25	448184	601.006775	737.439563	44.32	2003725056
INNTHALVSLLQNLNK	Blank_2_1	3	1	y6	598.335375	729.425364	45.61	55681	601.006775	737.439563	45.62	1810533
INNTHALVSLLQNLNK	Blank_2_2	3	1	y6	598.335375	729.425364	45.65	3290	601.006775	737.439563	45.68	57139
INNTHALVSLLQNLNK	A_3	3	1	y6	598.335375	729.425364	45.62	14796	601.006775	737.439563	45.67	74680
INNTHALVSLLQNLNK	B_3	3	1	y6	598.335375	729.425364	45.6	13106	601.006775	737.439563	45.63	290848
INNTHALVSLLQNLNK	C_3	3	1	y6	598.335375	729.425364	45.5	30840	601.006775	737.439563	45.41	1109998
INNTHALVSLLQNLNK	D_3	3	1	y6	598.335375	729.425364	45.27	56	601.006775	737.439563	45.34	4534390
INNTHALVSLLQNLNK	E_3	3	1	y6	598.335375	729.425364	45.37	6933	601.006775	737.439563	45.38	13448240
INNTHALVSLLQNLNK	F_3	3	1	y6	598.335375	729.425364	45.17	92570	601.006775	737.439563	45.24	567870016
INNTHALVSLLQNLNK	G_3	3	1	y6	598.335375	729.425364	44.17	267104	601.006775	737.439563	44.23	1201711488
INNTHALVSLLQNLNK	Blank_3_1	3	1	y6	598.335375	729.425364	45.57	26786	601.006775	737.439563	45.67	832168
INNTHALVSLLQNLNK	Blank_3_2	3	1	y6	598.335375	729.425364	45.64	23992	601.006775	737.439563	45.72	499370
INNTHALVSLLQNLNK	Blank_0_1	3	1	b6	598.335375	652.304915	45.23	472759	601.006775	652.304915	45.21	0
INNTHALVSLLQNLNK	Blank_0_2	3	1	b6	598.335375	652.304915	45.21	286118	601.006775	652.304915	45.15	0
INNTHALVSLLQNLNK	Blank_0_3	3	1	b6	598.335375	652.304915	45.1	547467	601.006775	652.304915	45	0
INNTHALVSLLQNLNK	A_1	3	1	b6	598.335375	652.304915	44.85	27268	601.006775	652.304915	44.79	258501
INNTHALVSLLQNLNK	B_1	3	1	b6	598.335375	652.304915	44.96	158948	601.006775	652.304915	44.97	2145113
INNTHALVSLLQNLNK	C_1	3	1	b6	598.335375	652.304915	45.03	81962	601.006775	652.304915	45.01	14991573
INNTHALVSLLQNLNK	D_1	3	1	b6	598.335375	652.304915	45.03	76889	601.006775	652.304915	45.26	28347490
INNTHALVSLLQNLNK	E_1	3	1	b6	598.335375	652.304915	45.16	74681	601.006775	652.304915	45.4	212348000
INNTHALVSLLQNLNK	F_1	3	1	b6	598.335375	652.304915	44.36	698478	601.006775	652.304915	44.2	1560141952
INNTHALVSLLQNLNK	G_1	3	1	b6	598.335375	652.304915	44.06	716423	601.006775	652.304915	44.27	2971185920
INNTHALVSLLQNLNK	Blank_1_1	3	1	b6	598.335375	652.304915	45.42	23517	601.006775	652.304915	45.52	51008
INNTHALVSLLQNLNK	Blank_1_2	3	1	b6	598.335375	652.304915	45.33	6914	601.006775	652.304915	45.31	122033
INNTHALVSLLQNLNK	A_2	3	1	b6	598.335375	652.304915	45.31	19460	601.006775	652.304915	45.31	97386
INNTHALVSLLQNLNK	B_2	3	1	b6	598.335375	652.304915	45.35	17240	601.006775	652.304915	45.32	291474
INNTHALVSLLQNLNK	C_2	3	1	b6	598.335375	652.304915	45.28	66409	601.006775	652.304915	45.34	12410604
INNTHALVSLLQNLNK	D_2	3	1	b6	598.335375	652.304915	45.4	133236	601.006775	652.304915	45.43	32244020
INNTHALVSLLQNLNK	E_2	3	1	b6	598.335375	652.304915	45.29	64193	601.006775	652.304915	45.29	72014464
INNTHALVSLLQNLNK	F_2	3	1	b6	598.335375	652.304915	45.16	24342	601.006775	652.304915	45.21	532321056
INNTHALVSLLQNLNK	G_2	3	1	b6	598.335375	652.304915	44.44	1090069	601.006775	652.304915	44.32	3301671936
INNTHALVSLLQNLNK	Blank_2_1	3	1	b6	598.335375	652.304915	45.61	79959	601.006775	652.304915	45.61	3219710
INNTHALVSLLQNLNK	Blank_2_2	3	1	b6	598.335375	652.304915	45.65	937	601.006775	652.304915	45.68	68989
INNTHALVSLLQNLNK	A_3	3	1	b6	598.335375	652.304915	45.64	17074	601.006775	652.304915	45.67	107138
INNTHALVSLLQNLNK	B_3	3	1	b6	598.335375	652.304915	45.6	16035	601.006775	652.304915	45.63	425779
INNTHALVSLLQNLNK	C_3	3	1	b6	598.335375	652.304915	45.46	35662	601.006775	652.304915	45.41	1525575
INNTHALVSLLQNLNK	D_3	3	1	b6	598.335375	652.304915	45.36	10080	601.006775	652.304915	45.34	7589203
INNTHALVSLLQNLNK	E_3	3	1	b6	598.335375	652.304915	45.38	15911	601.006775	652.304915	45.38	19284890
INNTHALVSLLQNLNK	F_3	3	1	b6	598.335375	652.304915	45.16	264050	601.006775	652.304915	45.24	861336128
INNTHALVSLLQNLNK	G_3	3	1	b6	598.335375	652.304915	44.15	689838	601.006775	652.304915	44.23	2014473216
INNTHALVSLLQNLNK	Blank_3_1	3	1	b6	598.335375	652.304915	45.57	57896	601.006775	652.304915	45.67	1429659
INNTHALVSLLQNLNK	Blank_3_2	3	1	b6	598.335375	652.304915	45.67	60618	601.006775	652.304915	45.68	930252
INNTHALVSLLQNLNK	Blank_0_1	3	1	b7	598.335375	765.388979	45.29	264243	601.006775	765.388979	0	0
INNTHALVSLLQNLNK	Blank_0_2	3	1	b7	598.335375	765.388979	45.21	136348	601.006775	765.388979	0	0
INNTHALVSLLQNLNK	Blank_0_3	3	1	b7	598.335375	765.388979	45.05	292719	601.006775	765.388979	0	0
INNTHALVSLLQNLNK	A_1	3	1	b7	598.335375	765.388979	44.85	13286	601.006775	765.388979	44.79	149192
INNTHALVSLLQNLNK	B_1	3	1	b7	598.335375	765.388979	44.96	66650	601.006775	765.388979	44.97	1095509
INNTHALVSLLQNLNK	C_1	3	1	b7	598.335375	765.388979	45.03	41042	601.006775	765.388979	45.01	7240908
INNTHALVSLLQNLNK	D_1	3	1	b7	598.335375	765.388979	45.05	36939	601.006775	765.388979	45.26	14573290
INNTHALVSLLQNLNK	E_1	3	1	b7	598.335375	765.388979	45.16	31033	601.006775	765.388979	45.4	102612800
INNTHALVSLLQNLNK	F_1	3	1	b7	598.335375	765.388979	44.32	318938	601.006775	765.388979	44.2	774844672
INNTHALVSLLQNLNK	G_1	3	1	b7	598.335375	765.388979	44.15	434212	601.006775	765.388979	44.26	1394301056
INNTHALVSLLQNLNK	Blank_1_1	3	1	b7	598.335375	765.388979	45.4	11793	601.006775	765.388979	45.52	40522
INNTHALVSLLQNLNK	Blank_1_2	3	1	b7	598.335375	765.388979	45.33	3853	601.006775	765.388979	45.31	97889
INNTHALVSLLQNLNK	A_2	3	1	b7	598.335375	765.388979	45.27	5956	601.006775	765.388979	45.01	61167
INNTHALVSLLQNLNK	B_2	3	1	b7	598.335375	765.388979	45.31	9963	601.006775	765.388979	45.32	141187
INNTHALVSLLQNLNK	C_2	3	1	b7	598.335375	765.388979	45.28	41013	601.006775	765.388979	45.34	6413201
INNTHALVSLLQNLNK	D_2	3	1	b7	598.335375	765.388979	45.47	63748	601.006775	765.388979	45.44	16540590
INNTHALVSLLQNLNK	E_2	3	1	b7	598.335375	765.388979	45.29	36171	601.006775	765.388979	45.29	38024272
INNTHALVSLLQNLNK	F_2	3	1	b7	598.335375	765.388979	45.16	18598	601.006775	765.388979	45.21	276406784
INNTHALVSLLQNLNK	G_2	3	1	b7	598.335375	765.388979	44.36	557634	601.006775	765.388979	44.32	1605840000
INNTHALVSLLQNLNK	Blank_2_1	3	1	b7	598.335375	765.388979	45.61	43406	601.006775	765.388979	45.61	1320610
INNTHALVSLLQNLNK	Blank_2_2	3	1	b7	598.335375	765.388979	45.7	6806	601.006775	765.388979	45.68	34824
INNTHALVSLLQNLNK	A_3	3	1	b7	598.335375	765.388979	45.62	11393	601.006775	765.388979	45.67	57470
INNTHALVSLLQNLNK	B_3	3	1	b7	598.335375	765.388979	45.6	15840	601.006775	765.388979	45.63	246948
INNTHALVSLLQNLNK	C_3	3	1	b7	598.335375	765.388979	45.5	25465	601.006775	765.388979	45.41	718973
INNTHALVSLLQNLNK	D_3	3	1	b7	598.335375	765.388979	45.36	198	601.006775	765.388979	45.34	3508239
INNTHALVSLLQNLNK	E_3	3	1	b7	598.335375	765.388979	45.38	4951	601.006775	765.388979	45.38	9905080
INNTHALVSLLQNLNK	F_3	3	1	b7	598.335375	765.388979	45.19	95965	601.006775	765.388979	45.24	445068416
INNTHALVSLLQNLNK	G_3	3	1	b7	598.335375	765.388979	44.12	334398	601.006775	765.388979	44.15	1004228352
INNTHALVSLLQNLNK	Blank_3_1	3	1	b7	598.335375	765.388979	45.57	14791	601.006775	765.388979	45.67	732123
INNTHALVSLLQNLNK	Blank_3_2	3	1	b7	598.335375	765.388979	45.64	18996	601.006775	765.388979	45.67	474174
QVHFFVNASDVDNVK	Blank_0_1	3	1	y7	573.949409	776.378474	33.33	2665295	576.620809	784.392673	33.07	0
QVHFFVNASDVDNVK	Blank_0_2	3	1	y7	573.949409	776.378474	33.13	2546509	576.620809	784.392673	32.73	0
QVHFFVNASDVDNVK	Blank_0_3	3	1	y7	573.949409	776.378474	33.2	3096357	576.620809	784.392673	32.73	0
QVHFFVNASDVDNVK	A_1	3	1	y7	573.949409	776.378474	33.15	2314759	576.620809	784.392673	33.28	108365
QVHFFVNASDVDNVK	B_1	3	1	y7	573.949409	776.378474	33.08	2559922	576.620809	784.392673	33.08	1082756
QVHFFVNASDVDNVK	C_1	3	1	y7	573.949409	776.378474	33.12	2290588	576.620809	784.392673	33.12	6424838
QVHFFVNASDVDNVK	D_1	3	1	y7	573.949409	776.378474	33.14	2193265	576.620809	784.392673	33.14	38801612
QVHFFVNASDVDNVK	E_1	3	1	y7	573.949409	776.378474	33.13	1990421	576.620809	784.392673	33.07	194897184
QVHFFVNASDVDNVK	F_1	3	1	y7	573.949409	776.378474	32.59	1475153	576.620809	784.392673	32.66	851155200
QVHFFVNASDVDNVK	G_1	3	1	y7	573.949409	776.378474	32.32	711411	576.620809	784.392673	32.32	1346626816
QVHFFVNASDVDNVK	Blank_1_1	3	1	y7	573.949409	776.378474	33.4	2464373	576.620809	784.392673	33.33	738691
QVHFFVNASDVDNVK	Blank_1_2	3	1	y7	573.949409	776.378474	33.47	2503229	576.620809	784.392673	33.4	188144
QVHFFVNASDVDNVK	A_2	3	1	y7	573.949409	776.378474	33.62	1951125	576.620809	784.392673	33.69	140968
QVHFFVNASDVDNVK	B_2	3	1	y7	573.949409	776.378474	33.63	1891845	576.620809	784.392673	33.56	883452
QVHFFVNASDVDNVK	C_2	3	1	y7	573.949409	776.378474	33.56	1868912	576.620809	784.392673	33.56	4711515
QVHFFVNASDVDNVK	D_2	3	1	y7	573.949409	776.378474	33.54	1727602	576.620809	784.392673	33.54	29379234
QVHFFVNASDVDNVK	E_2	3	1	y7	573.949409	776.378474	33.55	1504297	576.620809	784.392673	33.49	148786944
QVHFFVNASDVDNVK	F_2	3	1	y7	573.949409	776.378474	33.46	1045043	576.620809	784.392673	33.39	699700352
QVHFFVNASDVDNVK	G_2	3	1	y7	573.949409	776.378474	32.18	1053254	576.620809	784.392673	32.58	1657925888
QVHFFVNASDVDNVK	Blank_2_1	3	1	y7	573.949409	776.378474	33.68	1984481	576.620809	784.392673	33.68	1082547
QVHFFVNASDVDNVK	Blank_2_2	3	1	y7	573.949409	776.378474	33.74	1938884	576.620809	784.392673	33.67	234636
QVHFFVNASDVDNVK	A_3	3	1	y7	573.949409	776.378474	33.74	1657031	576.620809	784.392673	33.67	168664
QVHFFVNASDVDNVK	B_3	3	1	y7	573.949409	776.378474	33.76	1048621	576.620809	784.392673	33.76	511858
QVHFFVNASDVDNVK	C_3	3	1	y7	573.949409	776.378474	33.59	1350384	576.620809	784.392673	33.59	3638033
QVHFFVNASDVDNVK	D_3	3	1	y7	573.949409	776.378474	33.58	1412795	576.620809	784.392673	33.58	22025474
QVHFFVNASDVDNVK	E_3	3	1	y7	573.949409	776.378474	33.58	1319615	576.620809	784.392673	33.51	134266448
QVHFFVNASDVDNVK	F_3	3	1	y7	573.949409	776.378474	33.26	1118798	576.620809	784.392673	33.2	656909888
QVHFFVNASDVDNVK	G_3	3	1	y7	573.949409	776.378474	32.05	759408	576.620809	784.392673	32.45	1565781632
QVHFFVNASDVDNVK	Blank_3_1	3	1	y7	573.949409	776.378474	33.6	1622996	576.620809	784.392673	33.67	1325908
QVHFFVNASDVDNVK	Blank_3_2	3	1	y7	573.949409	776.378474	33.69	1490711	576.620809	784.392673	33.69	226435
QVHFFVNASDVDNVK	Blank_0_1	3	1	y6	573.949409	689.346445	33.33	2839625	576.620809	697.360644	33.07	0
QVHFFVNASDVDNVK	Blank_0_2	3	1	y6	573.949409	689.346445	33.13	2948490	576.620809	697.360644	32.73	0
QVHFFVNASDVDNVK	Blank_0_3	3	1	y6	573.949409	689.346445	33.2	3141162	576.620809	697.360644	32.73	0
QVHFFVNASDVDNVK	A_1	3	1	y6	573.949409	689.346445	33.15	2569065	576.620809	697.360644	33.22	133750
QVHFFVNASDVDNVK	B_1	3	1	y6	573.949409	689.346445	33.08	2698995	576.620809	697.360644	33.08	1030050
QVHFFVNASDVDNVK	C_1	3	1	y6	573.949409	689.346445	33.12	2527864	576.620809	697.360644	33.12	6671550
QVHFFVNASDVDNVK	D_1	3	1	y6	573.949409	689.346445	33.2	2378722	576.620809	697.360644	33.14	39767400
QVHFFVNASDVDNVK	E_1	3	1	y6	573.949409	689.346445	33.13	2304544	576.620809	697.360644	33.07	215001584
QVHFFVNASDVDNVK	F_1	3	1	y6	573.949409	689.346445	32.66	1690167	576.620809	697.360644	32.66	838016064
QVHFFVNASDVDNVK	G_1	3	1	y6	573.949409	689.346445	32.24	845071	576.620809	697.360644	32.24	1504886912
QVHFFVNASDVDNVK	Blank_1_1	3	1	y6	573.949409	689.346445	33.33	2654028	576.620809	697.360644	33.33	739617
QVHFFVNASDVDNVK	Blank_1_2	3	1	y6	573.949409	689.346445	33.47	2736818	576.620809	697.360644	33.47	170603
QVHFFVNASDVDNVK	A_2	3	1	y6	573.949409	689.346445	33.62	2160319	576.620809	697.360644	33.62	177630
QVHFFVNASDVDNVK	B_2	3	1	y6	573.949409	689.346445	33.63	2148091	576.620809	697.360644	33.63	992418
QVHFFVNASDVDNVK	C_2	3	1	y6	573.949409	689.346445	33.56	1916210	576.620809	697.360644	33.56	5014874
QVHFFVNASDVDNVK	D_2	3	1	y6	573.949409	689.346445	33.54	1900865	576.620809	697.360644	33.54	30958572
QVHFFVNASDVDNVK	E_2	3	1	y6	573.949409	689.346445	33.49	1658418	576.620809	697.360644	33.49	159359680
QVHFFVNASDVDNVK	F_2	3	1	y6	573.949409	689.346445	33.39	1210556	576.620809	697.360644	33.39	706770240
QVHFFVNASDVDNVK	G_2	3	1	y6	573.949409	689.346445	32.51	1004937	576.620809	697.360644	32.58	1705808384
QVHFFVNASDVDNVK	Blank_2_1	3	1	y6	573.949409	689.346445	33.68	2135161	576.620809	697.360644	33.68	1147540
QVHFFVNASDVDNVK	Blank_2_2	3	1	y6	573.949409	689.346445	33.74	2149411	576.620809	697.360644	33.74	251658
QVHFFVNASDVDNVK	A_3	3	1	y6	573.949409	689.346445	33.74	1723593	576.620809	697.360644	33.74	183680
QVHFFVNASDVDNVK	B_3	3	1	y6	573.949409	689.346445	33.76	1184598	576.620809	697.360644	33.76	535700
QVHFFVNASDVDNVK	C_3	3	1	y6	573.949409	689.346445	33.59	1501811	576.620809	697.360644	33.65	4108439
QVHFFVNASDVDNVK	D_3	3	1	y6	573.949409	689.346445	33.58	1374893	576.620809	697.360644	33.58	24038234
QVHFFVNASDVDNVK	E_3	3	1	y6	573.949409	689.346445	33.51	1341707	576.620809	697.360644	33.58	144252704
QVHFFVNASDVDNVK	F_3	3	1	y6	573.949409	689.346445	33.26	1218640	576.620809	697.360644	33.2	645087744
QVHFFVNASDVDNVK	G_3	3	1	y6	573.949409	689.346445	32.38	815960	576.620809	697.360644	32.45	1682468480
QVHFFVNASDVDNVK	Blank_3_1	3	1	y6	573.949409	689.346445	33.6	1640602	576.620809	697.360644	33.67	1481656
QVHFFVNASDVDNVK	Blank_3_2	3	1	y6	573.949409	689.346445	33.69	1648183	576.620809	697.360644	33.76	261182
QVHFFVNASDVDNVK	Blank_0_1	3	1	y5	573.949409	574.319502	33.33	3333034	576.620809	582.333701	33.07	0
QVHFFVNASDVDNVK	Blank_0_2	3	1	y5	573.949409	574.319502	33.13	3360061	576.620809	582.333701	32.73	0
QVHFFVNASDVDNVK	Blank_0_3	3	1	y5	573.949409	574.319502	33.2	4039535	576.620809	582.333701	32.73	0
QVHFFVNASDVDNVK	A_1	3	1	y5	573.949409	574.319502	33.15	2932342	576.620809	582.333701	33.08	187394
QVHFFVNASDVDNVK	B_1	3	1	y5	573.949409	574.319502	33.08	3331975	576.620809	582.333701	33.08	1359716
QVHFFVNASDVDNVK	C_1	3	1	y5	573.949409	574.319502	33.12	3089488	576.620809	582.333701	33.12	8647048
QVHFFVNASDVDNVK	D_1	3	1	y5	573.949409	574.319502	33.2	3092475	576.620809	582.333701	33.14	52500944
QVHFFVNASDVDNVK	E_1	3	1	y5	573.949409	574.319502	33.07	3421852	576.620809	582.333701	33.13	267489664
QVHFFVNASDVDNVK	F_1	3	1	y5	573.949409	574.319502	33.6	2947099	576.620809	582.333701	32.66	1071904960
QVHFFVNASDVDNVK	G_1	3	1	y5	573.949409	574.319502	32.32	748670	576.620809	582.333701	32.24	1966857344
QVHFFVNASDVDNVK	Blank_1_1	3	1	y5	573.949409	574.319502	33.4	3191729	576.620809	582.333701	33.33	1072867
QVHFFVNASDVDNVK	Blank_1_2	3	1	y5	573.949409	574.319502	33.47	3189189	576.620809	582.333701	33.4	274789
QVHFFVNASDVDNVK	A_2	3	1	y5	573.949409	574.319502	33.62	2555244	576.620809	582.333701	33.62	241602
QVHFFVNASDVDNVK	B_2	3	1	y5	573.949409	574.319502	33.63	2534360	576.620809	582.333701	33.63	1184008
QVHFFVNASDVDNVK	C_2	3	1	y5	573.949409	574.319502	33.56	2511562	576.620809	582.333701	33.56	6053902
QVHFFVNASDVDNVK	D_2	3	1	y5	573.949409	574.319502	33.54	2482953	576.620809	582.333701	33.54	37495560
QVHFFVNASDVDNVK	E_2	3	1	y5	573.949409	574.319502	33.49	3125906	576.620809	582.333701	33.49	193195680
QVHFFVNASDVDNVK	F_2	3	1	y5	573.949409	574.319502	34.26	2418030	576.620809	582.333701	33.39	872334784
QVHFFVNASDVDNVK	G_2	3	1	y5	573.949409	574.319502	32.65	1013937	576.620809	582.333701	32.58	2082254208
QVHFFVNASDVDNVK	Blank_2_1	3	1	y5	573.949409	574.319502	33.68	2584773	576.620809	582.333701	33.75	1451040
QVHFFVNASDVDNVK	Blank_2_2	3	1	y5	573.949409	574.319502	33.74	2584206	576.620809	582.333701	33.74	267145
QVHFFVNASDVDNVK	A_3	3	1	y5	573.949409	574.319502	33.74	2192675	576.620809	582.333701	33.74	244796
QVHFFVNASDVDNVK	B_3	3	1	y5	573.949409	574.319502	33.76	1358574	576.620809	582.333701	33.76	655356
QVHFFVNASDVDNVK	C_3	3	1	y5	573.949409	574.319502	33.59	1839074	576.620809	582.333701	33.59	4835835
QVHFFVNASDVDNVK	D_3	3	1	y5	573.949409	574.319502	33.58	1843121	576.620809	582.333701	33.58	29091828
QVHFFVNASDVDNVK	E_3	3	1	y5	573.949409	574.319502	33.58	2824010	576.620809	582.333701	33.51	166894832
QVHFFVNASDVDNVK	F_3	3	1	y5	573.949409	574.319502	34.13	3094620	576.620809	582.333701	33.2	795472128
QVHFFVNASDVDNVK	G_3	3	1	y5	573.949409	574.319502	32.51	1015638	576.620809	582.333701	32.45	2122078976
QVHFFVNASDVDNVK	Blank_3_1	3	1	y5	573.949409	574.319502	33.6	1986175	576.620809	582.333701	33.67	1988707
QVHFFVNASDVDNVK	Blank_3_2	3	1	y5	573.949409	574.319502	33.69	1884418	576.620809	582.333701	33.69	322468
GSLSYLNVTR	Blank_0_1	2	1	y7	555.79312	853.441409	30.09	347880	560.797255	863.449678	29.72	0
GSLSYLNVTR	Blank_0_2	2	1	y7	555.79312	853.441409	30.03	453907	560.797255	863.449678	29.9	0
GSLSYLNVTR	Blank_0_3	2	1	y7	555.79312	853.441409	30.03	548562	560.797255	863.449678	29.72	0
GSLSYLNVTR	A_1	2	1	y7	555.79312	853.441409	30.09	536682	560.797255	863.449678	29.97	2568
GSLSYLNVTR	B_1	2	1	y7	555.79312	853.441409	30.03	513586	560.797255	863.449678	30.03	105113
GSLSYLNVTR	C_1	2	1	y7	555.79312	853.441409	30.04	461640	560.797255	863.449678	30.04	564991
GSLSYLNVTR	D_1	2	1	y7	555.79312	853.441409	30.18	504313	560.797255	863.449678	30.12	3218446
GSLSYLNVTR	E_1	2	1	y7	555.79312	853.441409	30.13	352128	560.797255	863.449678	30.13	12539289
GSLSYLNVTR	F_1	2	1	y7	555.79312	853.441409	29.94	135691	560.797255	863.449678	30	26536170
GSLSYLNVTR	G_1	2	1	y7	555.79312	853.441409	29.18	0	560.797255	863.449678	29.54	103467456
GSLSYLNVTR	Blank_1_1	2	1	y7	555.79312	853.441409	30.31	470953	560.797255	863.449678	0	0
GSLSYLNVTR	Blank_1_2	2	1	y7	555.79312	853.441409	30.36	466166	560.797255	863.449678	30.05	0
GSLSYLNVTR	A_2	2	1	y7	555.79312	853.441409	30.52	437136	560.797255	863.449678	30.52	2822
GSLSYLNVTR	B_2	2	1	y7	555.79312	853.441409	30.54	441058	560.797255	863.449678	30.54	84279
GSLSYLNVTR	C_2	2	1	y7	555.79312	853.441409	30.47	409091	560.797255	863.449678	30.53	555983
GSLSYLNVTR	D_2	2	1	y7	555.79312	853.441409	30.56	389388	560.797255	863.449678	30.49	2642325
GSLSYLNVTR	E_2	2	1	y7	555.79312	853.441409	30.59	302051	560.797255	863.449678	30.59	10568535
GSLSYLNVTR	F_2	2	1	y7	555.79312	853.441409	30.63	123109	560.797255	863.449678	30.69	30356794
GSLSYLNVTR	G_2	2	1	y7	555.79312	853.441409	30.22	10416	560.797255	863.449678	30.29	69952704
GSLSYLNVTR	Blank_2_1	2	1	y7	555.79312	853.441409	30.59	390238	560.797255	863.449678	30.25	0
GSLSYLNVTR	Blank_2_2	2	1	y7	555.79312	853.441409	30.69	369526	560.797255	863.449678	0	0
GSLSYLNVTR	A_3	2	1	y7	555.79312	853.441409	30.62	316887	560.797255	863.449678	30.44	0
GSLSYLNVTR	B_3	2	1	y7	555.79312	853.441409	30.6	230107	560.797255	863.449678	30.6	30268
GSLSYLNVTR	C_3	2	1	y7	555.79312	853.441409	30.47	330255	560.797255	863.449678	30.6	413855
GSLSYLNVTR	D_3	2	1	y7	555.79312	853.441409	30.41	320426	560.797255	863.449678	30.47	2077120
GSLSYLNVTR	E_3	2	1	y7	555.79312	853.441409	30.53	313835	560.797255	863.449678	30.59	9777506
GSLSYLNVTR	F_3	2	1	y7	555.79312	853.441409	30.37	220736	560.797255	863.449678	30.5	34954596
GSLSYLNVTR	G_3	2	1	y7	555.79312	853.441409	29.6	0	560.797255	863.449678	30.04	77869320
GSLSYLNVTR	Blank_3_1	2	1	y7	555.79312	853.441409	30.57	296762	560.797255	863.449678	30.23	0
GSLSYLNVTR	Blank_3_2	2	1	y7	555.79312	853.441409	30.6	268414	560.797255	863.449678	0	0
GSLSYLNVTR	Blank_0_1	2	1	y6	555.79312	766.40938	30.03	199770	560.797255	776.417649	29.72	0
GSLSYLNVTR	Blank_0_2	2	1	y6	555.79312	766.40938	29.97	274200	560.797255	776.417649	29.9	0
GSLSYLNVTR	Blank_0_3	2	1	y6	555.79312	766.40938	30.09	359365	560.797255	776.417649	29.72	0
GSLSYLNVTR	A_1	2	1	y6	555.79312	766.40938	30.03	301356	560.797255	776.417649	29.72	0
GSLSYLNVTR	B_1	2	1	y6	555.79312	766.40938	30.03	308747	560.797255	776.417649	30.03	51557
GSLSYLNVTR	C_1	2	1	y6	555.79312	766.40938	30.04	282066	560.797255	776.417649	30.1	353559
GSLSYLNVTR	D_1	2	1	y6	555.79312	766.40938	30.12	271086	560.797255	776.417649	30.12	1969983
GSLSYLNVTR	E_1	2	1	y6	555.79312	766.40938	30.13	206544	560.797255	776.417649	30.13	7542889
GSLSYLNVTR	F_1	2	1	y6	555.79312	766.40938	30.44	103766	560.797255	776.417649	29.94	17451170
GSLSYLNVTR	G_1	2	1	y6	555.79312	766.40938	29.36	117313	560.797255	776.417649	29.54	61549948
GSLSYLNVTR	Blank_1_1	2	1	y6	555.79312	766.40938	30.37	261719	560.797255	776.417649	30.06	0
GSLSYLNVTR	Blank_1_2	2	1	y6	555.79312	766.40938	30.49	246252	560.797255	776.417649	30.05	0
GSLSYLNVTR	A_2	2	1	y6	555.79312	766.40938	30.49	244748	560.797255	776.417649	30.6	2964
GSLSYLNVTR	B_2	2	1	y6	555.79312	766.40938	30.54	267894	560.797255	776.417649	30.54	50740
GSLSYLNVTR	C_2	2	1	y6	555.79312	766.40938	30.47	249367	560.797255	776.417649	30.47	296165
GSLSYLNVTR	D_2	2	1	y6	555.79312	766.40938	30.56	201966	560.797255	776.417649	30.49	1525701
GSLSYLNVTR	E_2	2	1	y6	555.79312	766.40938	30.65	138012	560.797255	776.417649	30.59	6624909
GSLSYLNVTR	F_2	2	1	y6	555.79312	766.40938	30.63	158102	560.797255	776.417649	30.69	19021702
GSLSYLNVTR	G_2	2	1	y6	555.79312	766.40938	30.54	183378	560.797255	776.417649	30.16	39685756
GSLSYLNVTR	Blank_2_1	2	1	y6	555.79312	766.40938	30.63	212669	560.797255	776.417649	30.25	0
GSLSYLNVTR	Blank_2_2	2	1	y6	555.79312	766.40938	30.69	225411	560.797255	776.417649	30.27	0
GSLSYLNVTR	A_3	2	1	y6	555.79312	766.40938	30.69	200429	560.797255	776.417649	0	0
GSLSYLNVTR	B_3	2	1	y6	555.79312	766.40938	30.6	124326	560.797255	776.417649	30.56	31840
GSLSYLNVTR	C_3	2	1	y6	555.79312	766.40938	30.54	168757	560.797255	776.417649	30.54	233627
GSLSYLNVTR	D_3	2	1	y6	555.79312	766.40938	30.54	193941	560.797255	776.417649	30.47	1193810
GSLSYLNVTR	E_3	2	1	y6	555.79312	766.40938	30.59	166434	560.797255	776.417649	30.59	6008884
GSLSYLNVTR	F_3	2	1	y6	555.79312	766.40938	30.5	236180	560.797255	776.417649	30.5	21484738
GSLSYLNVTR	G_3	2	1	y6	555.79312	766.40938	30.35	229314	560.797255	776.417649	29.97	41736808
GSLSYLNVTR	Blank_3_1	2	1	y6	555.79312	766.40938	30.57	165298	560.797255	776.417649	30.23	0
GSLSYLNVTR	Blank_3_2	2	1	y6	555.79312	766.40938	30.6	157674	560.797255	776.417649	30.33	0
GSLSYLNVTR	Blank_0_1	2	1	y5	555.79312	603.346052	30.09	211415	560.797255	613.354321	29.72	0
GSLSYLNVTR	Blank_0_2	2	1	y5	555.79312	603.346052	30.03	253477	560.797255	613.354321	0	0
GSLSYLNVTR	Blank_0_3	2	1	y5	555.79312	603.346052	30.03	320938	560.797255	613.354321	0	0
GSLSYLNVTR	A_1	2	1	y5	555.79312	603.346052	30.09	303052	560.797255	613.354321	29.72	421
GSLSYLNVTR	B_1	2	1	y5	555.79312	603.346052	30.03	299731	560.797255	613.354321	30.03	63389
GSLSYLNVTR	C_1	2	1	y5	555.79312	603.346052	30.04	286761	560.797255	613.354321	30.1	363116
GSLSYLNVTR	D_1	2	1	y5	555.79312	603.346052	30.12	261008	560.797255	613.354321	30.12	1906418
GSLSYLNVTR	E_1	2	1	y5	555.79312	603.346052	30.19	217757	560.797255	613.354321	30.13	7420331
GSLSYLNVTR	F_1	2	1	y5	555.79312	603.346052	30	33266	560.797255	613.354321	29.94	16510028
GSLSYLNVTR	G_1	2	1	y5	555.79312	603.346052	29.51	9060	560.797255	613.354321	29.54	61419700
GSLSYLNVTR	Blank_1_1	2	1	y5	555.79312	603.346052	30.31	265842	560.797255	613.354321	30.06	0
GSLSYLNVTR	Blank_1_2	2	1	y5	555.79312	603.346052	30.43	293442	560.797255	613.354321	30.05	0
GSLSYLNVTR	A_2	2	1	y5	555.79312	603.346052	30.49	262740	560.797255	613.354321	30.45	5148
GSLSYLNVTR	B_2	2	1	y5	555.79312	603.346052	30.6	255896	560.797255	613.354321	30.6	53375
GSLSYLNVTR	C_2	2	1	y5	555.79312	603.346052	30.47	257648	560.797255	613.354321	30.47	311907
GSLSYLNVTR	D_2	2	1	y5	555.79312	603.346052	30.49	229871	560.797255	613.354321	30.49	1531452
GSLSYLNVTR	E_2	2	1	y5	555.79312	603.346052	30.53	173009	560.797255	613.354321	30.53	6443057
GSLSYLNVTR	F_2	2	1	y5	555.79312	603.346052	30.63	89968	560.797255	613.354321	30.63	18873510
GSLSYLNVTR	G_2	2	1	y5	555.79312	603.346052	30.22	9320	560.797255	613.354321	30.29	40119036
GSLSYLNVTR	Blank_2_1	2	1	y5	555.79312	603.346052	30.63	207247	560.797255	613.354321	30.25	0
GSLSYLNVTR	Blank_2_2	2	1	y5	555.79312	603.346052	30.69	221534	560.797255	613.354321	30.27	0
GSLSYLNVTR	A_3	2	1	y5	555.79312	603.346052	30.62	176225	560.797255	613.354321	30.44	0
GSLSYLNVTR	B_3	2	1	y5	555.79312	603.346052	30.6	122887	560.797255	613.354321	30.6	8202
GSLSYLNVTR	C_3	2	1	y5	555.79312	603.346052	30.54	196120	560.797255	613.354321	30.47	220872
GSLSYLNVTR	D_3	2	1	y5	555.79312	603.346052	30.47	168745	560.797255	613.354321	30.47	1206485
GSLSYLNVTR	E_3	2	1	y5	555.79312	603.346052	30.53	149439	560.797255	613.354321	30.59	6159936
GSLSYLNVTR	F_3	2	1	y5	555.79312	603.346052	30.43	116027	560.797255	613.354321	30.5	21229036
GSLSYLNVTR	G_3	2	1	y5	555.79312	603.346052	29.97	31649	560.797255	613.354321	29.97	41760320
GSLSYLNVTR	Blank_3_1	2	1	y5	555.79312	603.346052	30.61	185883	560.797255	613.354321	0	0
GSLSYLNVTR	Blank_3_2	2	1	y5	555.79312	603.346052	30.6	158807	560.797255	613.354321	30.33	0
ENISDPTSPLR	Blank_0_1	2	1	y8	615.304049	872.447222	25.71	4696798	620.308184	882.455491	25.18	0
ENISDPTSPLR	Blank_0_2	2	1	y8	615.304049	872.447222	25.56	4490964	620.308184	882.455491	0	0
ENISDPTSPLR	Blank_0_3	2	1	y8	615.304049	872.447222	25.7	5391485	620.308184	882.455491	25.18	0
ENISDPTSPLR	A_1	2	1	y8	615.304049	872.447222	25.7	4834611	620.308184	882.455491	25.18	0
ENISDPTSPLR	B_1	2	1	y8	615.304049	872.447222	25.6	5077887	620.308184	882.455491	25.6	10899
ENISDPTSPLR	C_1	2	1	y8	615.304049	872.447222	25.72	4988903	620.308184	882.455491	25.72	87895
ENISDPTSPLR	D_1	2	1	y8	615.304049	872.447222	25.7	4870794	620.308184	882.455491	25.7	627901
ENISDPTSPLR	E_1	2	1	y8	615.304049	872.447222	25.78	4213434	620.308184	882.455491	25.78	3050488
ENISDPTSPLR	F_1	2	1	y8	615.304049	872.447222	25.6	3008816	620.308184	882.455491	25.6	11917198
ENISDPTSPLR	G_1	2	1	y8	615.304049	872.447222	25.43	1320499	620.308184	882.455491	25.43	28104886
ENISDPTSPLR	Blank_1_1	2	1	y8	615.304049	872.447222	25.93	4498849	620.308184	882.455491	25.49	0
ENISDPTSPLR	Blank_1_2	2	1	y8	615.304049	872.447222	25.95	4525484	620.308184	882.455491	25.49	0
ENISDPTSPLR	A_2	2	1	y8	615.304049	872.447222	26.13	3790339	620.308184	882.455491	25.61	0
ENISDPTSPLR	B_2	2	1	y8	615.304049	872.447222	26.22	3933814	620.308184	882.455491	26.22	10322
ENISDPTSPLR	C_2	2	1	y8	615.304049	872.447222	26.12	3634618	620.308184	882.455491	26.12	110189
ENISDPTSPLR	D_2	2	1	y8	615.304049	872.447222	26.14	3435439	620.308184	882.455491	26.14	496709
ENISDPTSPLR	E_2	2	1	y8	615.304049	872.447222	26.23	2964290	620.308184	882.455491	26.23	2173403
ENISDPTSPLR	F_2	2	1	y8	615.304049	872.447222	26.31	2110715	620.308184	882.455491	26.31	8025345
ENISDPTSPLR	G_2	2	1	y8	615.304049	872.447222	26.02	1264256	620.308184	882.455491	26.02	23519706
ENISDPTSPLR	Blank_2_1	2	1	y8	615.304049	872.447222	26.23	3281080	620.308184	882.455491	25.77	0
ENISDPTSPLR	Blank_2_2	2	1	y8	615.304049	872.447222	26.25	3002081	620.308184	882.455491	25.83	0
ENISDPTSPLR	A_3	2	1	y8	615.304049	872.447222	26.28	3055456	620.308184	882.455491	25.75	0
ENISDPTSPLR	B_3	2	1	y8	615.304049	872.447222	26.26	2051245	620.308184	882.455491	27.05	7432
ENISDPTSPLR	C_3	2	1	y8	615.304049	872.447222	26.14	2602121	620.308184	882.455491	26.14	57937
ENISDPTSPLR	D_3	2	1	y8	615.304049	872.447222	26.04	2493831	620.308184	882.455491	26.04	378039
ENISDPTSPLR	E_3	2	1	y8	615.304049	872.447222	26.22	2433445	620.308184	882.455491	26.22	1660024
ENISDPTSPLR	F_3	2	1	y8	615.304049	872.447222	26.15	2002867	620.308184	882.455491	26.15	8302805
ENISDPTSPLR	G_3	2	1	y8	615.304049	872.447222	25.87	1121518	620.308184	882.455491	25.76	22377244
ENISDPTSPLR	Blank_3_1	2	1	y8	615.304049	872.447222	26.13	2324825	620.308184	882.455491	25.69	0
ENISDPTSPLR	Blank_3_2	2	1	y8	615.304049	872.447222	26.25	2188039	620.308184	882.455491	25.79	0
ENISDPTSPLR	Blank_0_1	2	1	y7	615.304049	785.415194	25.71	2147307	620.308184	795.423463	25.18	0
ENISDPTSPLR	Blank_0_2	2	1	y7	615.304049	785.415194	25.56	1877196	620.308184	795.423463	25.13	0
ENISDPTSPLR	Blank_0_3	2	1	y7	615.304049	785.415194	25.7	2337526	620.308184	795.423463	25.18	0
ENISDPTSPLR	A_1	2	1	y7	615.304049	785.415194	25.7	2084360	620.308184	795.423463	25.18	0
ENISDPTSPLR	B_1	2	1	y7	615.304049	785.415194	25.6	2242594	620.308184	795.423463	25.18	0
ENISDPTSPLR	C_1	2	1	y7	615.304049	785.415194	25.72	2112122	620.308184	795.423463	25.72	45653
ENISDPTSPLR	D_1	2	1	y7	615.304049	785.415194	25.7	2081861	620.308184	795.423463	25.7	304244
ENISDPTSPLR	E_1	2	1	y7	615.304049	785.415194	25.78	1934209	620.308184	795.423463	25.78	1256961
ENISDPTSPLR	F_1	2	1	y7	615.304049	785.415194	25.6	1270865	620.308184	795.423463	25.6	5106780
ENISDPTSPLR	G_1	2	1	y7	615.304049	785.415194	25.43	613842	620.308184	795.423463	25.43	12126466
ENISDPTSPLR	Blank_1_1	2	1	y7	615.304049	785.415194	25.93	2040654	620.308184	795.423463	25.49	0
ENISDPTSPLR	Blank_1_2	2	1	y7	615.304049	785.415194	25.95	2014815	620.308184	795.423463	25.49	0
ENISDPTSPLR	A_2	2	1	y7	615.304049	785.415194	26.13	1649746	620.308184	795.423463	25.61	0
ENISDPTSPLR	B_2	2	1	y7	615.304049	785.415194	26.22	1646551	620.308184	795.423463	25.67	0
ENISDPTSPLR	C_2	2	1	y7	615.304049	785.415194	26.12	1650289	620.308184	795.423463	26.03	26362
ENISDPTSPLR	D_2	2	1	y7	615.304049	785.415194	26.14	1522383	620.308184	795.423463	26.14	212985
ENISDPTSPLR	E_2	2	1	y7	615.304049	785.415194	26.23	1350623	620.308184	795.423463	26.23	970934
ENISDPTSPLR	F_2	2	1	y7	615.304049	785.415194	26.31	942521	620.308184	795.423463	26.31	3480361
ENISDPTSPLR	G_2	2	1	y7	615.304049	785.415194	26.02	604645	620.308184	795.423463	26.02	9899222
ENISDPTSPLR	Blank_2_1	2	1	y7	615.304049	785.415194	26.23	1339757	620.308184	795.423463	25.77	0
ENISDPTSPLR	Blank_2_2	2	1	y7	615.304049	785.415194	26.25	1296862	620.308184	795.423463	25.83	0
ENISDPTSPLR	A_3	2	1	y7	615.304049	785.415194	26.28	1329195	620.308184	795.423463	25.75	0
ENISDPTSPLR	B_3	2	1	y7	615.304049	785.415194	26.26	785397	620.308184	795.423463	25.69	0
ENISDPTSPLR	C_3	2	1	y7	615.304049	785.415194	26.14	1073560	620.308184	795.423463	26.23	10978
ENISDPTSPLR	D_3	2	1	y7	615.304049	785.415194	26.04	1022005	620.308184	795.423463	26.04	148655
ENISDPTSPLR	E_3	2	1	y7	615.304049	785.415194	26.22	1008398	620.308184	795.423463	26.22	749169
ENISDPTSPLR	F_3	2	1	y7	615.304049	785.415194	26.15	861608	620.308184	795.423463	26.15	3650889
ENISDPTSPLR	G_3	2	1	y7	615.304049	785.415194	25.76	482655	620.308184	795.423463	25.76	10009275
ENISDPTSPLR	Blank_3_1	2	1	y7	615.304049	785.415194	26.23	964076	620.308184	795.423463	25.69	0
ENISDPTSPLR	Blank_3_2	2	1	y7	615.304049	785.415194	26.25	944327	620.308184	795.423463	25.79	0
ENISDPTSPLR	Blank_0_1	2	1	y6	615.304049	670.38825	25.71	23942456	620.308184	680.396519	25.18	0
ENISDPTSPLR	Blank_0_2	2	1	y6	615.304049	670.38825	25.67	20534270	620.308184	680.396519	25.13	0
ENISDPTSPLR	Blank_0_3	2	1	y6	615.304049	670.38825	25.7	24701888	620.308184	680.396519	25.18	0
ENISDPTSPLR	A_1	2	1	y6	615.304049	670.38825	25.7	21662904	620.308184	680.396519	25.18	0
ENISDPTSPLR	B_1	2	1	y6	615.304049	670.38825	25.6	22813340	620.308184	680.396519	25.71	99812
ENISDPTSPLR	C_1	2	1	y6	615.304049	670.38825	25.72	21769538	620.308184	680.396519	25.72	590966
ENISDPTSPLR	D_1	2	1	y6	615.304049	670.38825	25.7	21555438	620.308184	680.396519	25.7	3194484
ENISDPTSPLR	E_1	2	1	y6	615.304049	670.38825	25.78	18742136	620.308184	680.396519	25.78	14174639
ENISDPTSPLR	F_1	2	1	y6	615.304049	670.38825	25.6	13154562	620.308184	680.396519	25.6	52561000
ENISDPTSPLR	G_1	2	1	y6	615.304049	670.38825	25.43	6152890	620.308184	680.396519	25.43	127350520
ENISDPTSPLR	Blank_1_1	2	1	y6	615.304049	670.38825	25.93	20284794	620.308184	680.396519	0	0
ENISDPTSPLR	Blank_1_2	2	1	y6	615.304049	670.38825	25.95	20670082	620.308184	680.396519	25.49	0
ENISDPTSPLR	A_2	2	1	y6	615.304049	670.38825	26.13	17310690	620.308184	680.396519	25.61	0
ENISDPTSPLR	B_2	2	1	y6	615.304049	670.38825	26.22	18447278	620.308184	680.396519	26.22	79358
ENISDPTSPLR	C_2	2	1	y6	615.304049	670.38825	26.12	17492186	620.308184	680.396519	26.12	490778
ENISDPTSPLR	D_2	2	1	y6	615.304049	670.38825	26.14	16137678	620.308184	680.396519	26.14	2391954
ENISDPTSPLR	E_2	2	1	y6	615.304049	670.38825	26.23	13114686	620.308184	680.396519	26.23	9750583
ENISDPTSPLR	F_2	2	1	y6	615.304049	670.38825	26.31	9315513	620.308184	680.396519	26.31	37326120
ENISDPTSPLR	G_2	2	1	y6	615.304049	670.38825	26.02	4910431	620.308184	680.396519	26.02	103558088
ENISDPTSPLR	Blank_2_1	2	1	y6	615.304049	670.38825	26.23	14080742	620.308184	680.396519	25.77	0
ENISDPTSPLR	Blank_2_2	2	1	y6	615.304049	670.38825	26.25	13554597	620.308184	680.396519	25.83	0
ENISDPTSPLR	A_3	2	1	y6	615.304049	670.38825	26.28	13927844	620.308184	680.396519	25.75	0
ENISDPTSPLR	B_3	2	1	y6	615.304049	670.38825	26.26	9112528	620.308184	680.396519	26.14	18660
ENISDPTSPLR	C_3	2	1	y6	615.304049	670.38825	26.14	11840273	620.308184	680.396519	26.05	319048
ENISDPTSPLR	D_3	2	1	y6	615.304049	670.38825	26.04	11669670	620.308184	680.396519	26.04	1649885
ENISDPTSPLR	E_3	2	1	y6	615.304049	670.38825	26.22	10928728	620.308184	680.396519	26.22	7589549
ENISDPTSPLR	F_3	2	1	y6	615.304049	670.38825	26.15	9019872	620.308184	680.396519	26.15	35602940
ENISDPTSPLR	G_3	2	1	y6	615.304049	670.38825	25.76	4829463	620.308184	680.396519	25.76	99740584
ENISDPTSPLR	Blank_3_1	2	1	y6	615.304049	670.38825	26.13	10680453	620.308184	680.396519	0	0
ENISDPTSPLR	Blank_3_2	2	1	y6	615.304049	670.38825	26.25	10742739	620.308184	680.396519	0	0
EHEGAIYPDNTTDFQR	Blank_0_1	3	1	y8	631.946505	997.42213	25.59	172179920	635.282594	1007.430399	25.17	0
EHEGAIYPDNTTDFQR	Blank_0_2	3	1	y8	631.946505	997.42213	25.46	170339088	635.282594	1007.430399	24.92	0
EHEGAIYPDNTTDFQR	Blank_0_3	3	1	y8	631.946505	997.42213	25.38	185758144	635.282594	1007.430399	24.96	0
EHEGAIYPDNTTDFQR	A_1	3	1	y8	631.946505	997.42213	25.49	179167584	635.282594	1007.430399	25.49	510391
EHEGAIYPDNTTDFQR	B_1	3	1	y8	631.946505	997.42213	25.49	195762720	635.282594	1007.430399	25.38	3376412
EHEGAIYPDNTTDFQR	C_1	3	1	y8	631.946505	997.42213	25.52	180142080	635.282594	1007.430399	25.52	16551334
EHEGAIYPDNTTDFQR	D_1	3	1	y8	631.946505	997.42213	25.5	177403872	635.282594	1007.430399	25.5	82026480
EHEGAIYPDNTTDFQR	E_1	3	1	y8	631.946505	997.42213	25.57	172473600	635.282594	1007.430399	25.46	350411424
EHEGAIYPDNTTDFQR	F_1	3	1	y8	631.946505	997.42213	25.13	126330312	635.282594	1007.430399	25.13	1241009536
EHEGAIYPDNTTDFQR	G_1	3	1	y8	631.946505	997.42213	24.97	51099868	635.282594	1007.430399	24.86	2693907456
EHEGAIYPDNTTDFQR	Blank_1_1	3	1	y8	631.946505	997.42213	25.72	166945168	635.282594	1007.430399	25.72	716819
EHEGAIYPDNTTDFQR	Blank_1_2	3	1	y8	631.946505	997.42213	25.73	179296336	635.282594	1007.430399	25.73	291150
EHEGAIYPDNTTDFQR	A_2	3	1	y8	631.946505	997.42213	25.91	145563392	635.282594	1007.430399	25.91	564679
EHEGAIYPDNTTDFQR	B_2	3	1	y8	631.946505	997.42213	25.91	155296832	635.282594	1007.430399	25.91	2611749
EHEGAIYPDNTTDFQR	C_2	3	1	y8	631.946505	997.42213	25.91	155111504	635.282594	1007.430399	25.91	13519265
EHEGAIYPDNTTDFQR	D_2	3	1	y8	631.946505	997.42213	25.94	143741472	635.282594	1007.430399	25.94	66555856
EHEGAIYPDNTTDFQR	E_2	3	1	y8	631.946505	997.42213	26.04	111656968	635.282594	1007.430399	25.93	275540032
EHEGAIYPDNTTDFQR	F_2	3	1	y8	631.946505	997.42213	25.87	85712664	635.282594	1007.430399	25.87	1003455296
EHEGAIYPDNTTDFQR	G_2	3	1	y8	631.946505	997.42213	25.58	52465996	635.282594	1007.430399	25.49	3285441024
EHEGAIYPDNTTDFQR	Blank_2_1	3	1	y8	631.946505	997.42213	26.05	125790480	635.282594	1007.430399	26.05	655561
EHEGAIYPDNTTDFQR	Blank_2_2	3	1	y8	631.946505	997.42213	26.04	120357592	635.282594	1007.430399	26.04	280219
EHEGAIYPDNTTDFQR	A_3	3	1	y8	631.946505	997.42213	25.96	111358088	635.282594	1007.430399	26.07	544635
EHEGAIYPDNTTDFQR	B_3	3	1	y8	631.946505	997.42213	25.96	80976312	635.282594	1007.430399	25.96	1477709
EHEGAIYPDNTTDFQR	C_3	3	1	y8	631.946505	997.42213	25.93	104474448	635.282594	1007.430399	25.93	9172307
EHEGAIYPDNTTDFQR	D_3	3	1	y8	631.946505	997.42213	25.82	101506984	635.282594	1007.430399	25.82	47247416
EHEGAIYPDNTTDFQR	E_3	3	1	y8	631.946505	997.42213	26	94840000	635.282594	1007.430399	26	220399568
EHEGAIYPDNTTDFQR	F_3	3	1	y8	631.946505	997.42213	25.76	81799600	635.282594	1007.430399	25.76	914819392
EHEGAIYPDNTTDFQR	G_3	3	1	y8	631.946505	997.42213	25.34	45975744	635.282594	1007.430399	25.34	2718146048
EHEGAIYPDNTTDFQR	Blank_3_1	3	1	y8	631.946505	997.42213	25.93	99733272	635.282594	1007.430399	25.93	436184
EHEGAIYPDNTTDFQR	Blank_3_2	3	1	y8	631.946505	997.42213	26.07	100052328	635.282594	1007.430399	26.07	350264
EHEGAIYPDNTTDFQR	Blank_0_1	3	1	y7	631.946505	882.395187	25.59	162961056	635.282594	892.403456	25.17	0
EHEGAIYPDNTTDFQR	Blank_0_2	3	1	y7	631.946505	882.395187	25.46	153817472	635.282594	892.403456	0	0
EHEGAIYPDNTTDFQR	Blank_0_3	3	1	y7	631.946505	882.395187	25.38	175276880	635.282594	892.403456	24.96	0
EHEGAIYPDNTTDFQR	A_1	3	1	y7	631.946505	882.395187	25.49	172474528	635.282594	892.403456	25.49	527107
EHEGAIYPDNTTDFQR	B_1	3	1	y7	631.946505	882.395187	25.49	167164832	635.282594	892.403456	25.49	2920608
EHEGAIYPDNTTDFQR	C_1	3	1	y7	631.946505	882.395187	25.52	164192768	635.282594	892.403456	25.52	14139196
EHEGAIYPDNTTDFQR	D_1	3	1	y7	631.946505	882.395187	25.5	165579488	635.282594	892.403456	25.5	72851592
EHEGAIYPDNTTDFQR	E_1	3	1	y7	631.946505	882.395187	25.57	153730912	635.282594	892.403456	25.46	324201856
EHEGAIYPDNTTDFQR	F_1	3	1	y7	631.946505	882.395187	25.13	118921680	635.282594	892.403456	25.13	1028726912
EHEGAIYPDNTTDFQR	G_1	3	1	y7	631.946505	882.395187	24.97	47626304	635.282594	892.403456	24.86	2390483712
EHEGAIYPDNTTDFQR	Blank_1_1	3	1	y7	631.946505	882.395187	25.72	160873488	635.282594	892.403456	25.72	613919
EHEGAIYPDNTTDFQR	Blank_1_2	3	1	y7	631.946505	882.395187	25.73	165786800	635.282594	892.403456	25.73	224518
EHEGAIYPDNTTDFQR	A_2	3	1	y7	631.946505	882.395187	25.91	134746288	635.282594	892.403456	25.91	459155
EHEGAIYPDNTTDFQR	B_2	3	1	y7	631.946505	882.395187	25.91	145950640	635.282594	892.403456	25.91	2398815
EHEGAIYPDNTTDFQR	C_2	3	1	y7	631.946505	882.395187	25.91	147005536	635.282594	892.403456	25.91	12004935
EHEGAIYPDNTTDFQR	D_2	3	1	y7	631.946505	882.395187	25.94	130806704	635.282594	892.403456	25.94	56672436
EHEGAIYPDNTTDFQR	E_2	3	1	y7	631.946505	882.395187	26.04	110449864	635.282594	892.403456	25.93	244955824
EHEGAIYPDNTTDFQR	F_2	3	1	y7	631.946505	882.395187	25.87	77831800	635.282594	892.403456	25.87	872529728
EHEGAIYPDNTTDFQR	G_2	3	1	y7	631.946505	882.395187	25.58	47014508	635.282594	892.403456	25.58	2914989568
EHEGAIYPDNTTDFQR	Blank_2_1	3	1	y7	631.946505	882.395187	26.05	116143456	635.282594	892.403456	26.05	709314
EHEGAIYPDNTTDFQR	Blank_2_2	3	1	y7	631.946505	882.395187	26.04	109456744	635.282594	892.403456	25.94	256170
EHEGAIYPDNTTDFQR	A_3	3	1	y7	631.946505	882.395187	25.96	103749224	635.282594	892.403456	26.07	481924
EHEGAIYPDNTTDFQR	B_3	3	1	y7	631.946505	882.395187	25.96	69531472	635.282594	892.403456	25.96	1210594
EHEGAIYPDNTTDFQR	C_3	3	1	y7	631.946505	882.395187	25.93	96173272	635.282594	892.403456	25.93	8478344
EHEGAIYPDNTTDFQR	D_3	3	1	y7	631.946505	882.395187	25.82	91825632	635.282594	892.403456	25.82	41452544
EHEGAIYPDNTTDFQR	E_3	3	1	y7	631.946505	882.395187	26	89971128	635.282594	892.403456	26	197919680
EHEGAIYPDNTTDFQR	F_3	3	1	y7	631.946505	882.395187	25.76	76130472	635.282594	892.403456	25.76	845750400
EHEGAIYPDNTTDFQR	G_3	3	1	y7	631.946505	882.395187	25.34	41690100	635.282594	892.403456	25.34	2514626304
EHEGAIYPDNTTDFQR	Blank_3_1	3	1	y7	631.946505	882.395187	26.04	88313032	635.282594	892.403456	25.93	497945
EHEGAIYPDNTTDFQR	Blank_3_2	3	1	y7	631.946505	882.395187	26.07	90096064	635.282594	892.403456	26.07	259367
EHEGAIYPDNTTDFQR	Blank_0_1	3	1	b6	631.946505	637.294016	25.59	190112288	635.282594	637.294016	25.17	0
EHEGAIYPDNTTDFQR	Blank_0_2	3	1	b6	631.946505	637.294016	25.46	206404288	635.282594	637.294016	24.92	0
EHEGAIYPDNTTDFQR	Blank_0_3	3	1	b6	631.946505	637.294016	25.38	211778032	635.282594	637.294016	24.96	0
EHEGAIYPDNTTDFQR	A_1	3	1	b6	631.946505	637.294016	25.49	209916480	635.282594	637.294016	25.49	645000
EHEGAIYPDNTTDFQR	B_1	3	1	b6	631.946505	637.294016	25.49	227925808	635.282594	637.294016	25.49	3771310
EHEGAIYPDNTTDFQR	C_1	3	1	b6	631.946505	637.294016	25.62	213816336	635.282594	637.294016	25.52	18311666
EHEGAIYPDNTTDFQR	D_1	3	1	b6	631.946505	637.294016	25.5	214633536	635.282594	637.294016	25.5	94103248
EHEGAIYPDNTTDFQR	E_1	3	1	b6	631.946505	637.294016	25.57	203770768	635.282594	637.294016	25.46	407449728
EHEGAIYPDNTTDFQR	F_1	3	1	b6	631.946505	637.294016	25.13	148427456	635.282594	637.294016	25.13	1371593216
EHEGAIYPDNTTDFQR	G_1	3	1	b6	631.946505	637.294016	24.97	59180912	635.282594	637.294016	24.86	3140699392
EHEGAIYPDNTTDFQR	Blank_1_1	3	1	b6	631.946505	637.294016	25.72	188926160	635.282594	637.294016	25.72	697916
EHEGAIYPDNTTDFQR	Blank_1_2	3	1	b6	631.946505	637.294016	25.84	207149168	635.282594	637.294016	25.84	374909
EHEGAIYPDNTTDFQR	A_2	3	1	b6	631.946505	637.294016	25.91	165952144	635.282594	637.294016	25.91	641131
EHEGAIYPDNTTDFQR	B_2	3	1	b6	631.946505	637.294016	25.91	174188768	635.282594	637.294016	25.91	2863101
EHEGAIYPDNTTDFQR	C_2	3	1	b6	631.946505	637.294016	25.91	184860832	635.282594	637.294016	25.91	14433684
EHEGAIYPDNTTDFQR	D_2	3	1	b6	631.946505	637.294016	25.94	156732832	635.282594	637.294016	25.94	71456496
EHEGAIYPDNTTDFQR	E_2	3	1	b6	631.946505	637.294016	25.93	142280016	635.282594	637.294016	25.93	300475424
EHEGAIYPDNTTDFQR	F_2	3	1	b6	631.946505	637.294016	25.87	102563560	635.282594	637.294016	25.87	1098859520
EHEGAIYPDNTTDFQR	G_2	3	1	b6	631.946505	637.294016	25.58	57302376	635.282594	637.294016	25.58	3440418560
EHEGAIYPDNTTDFQR	Blank_2_1	3	1	b6	631.946505	637.294016	26.05	143341968	635.282594	637.294016	26.05	562474
EHEGAIYPDNTTDFQR	Blank_2_2	3	1	b6	631.946505	637.294016	26.04	135226832	635.282594	637.294016	25.94	303391
EHEGAIYPDNTTDFQR	A_3	3	1	b6	631.946505	637.294016	25.96	132856736	635.282594	637.294016	25.96	595751
EHEGAIYPDNTTDFQR	B_3	3	1	b6	631.946505	637.294016	25.96	90098624	635.282594	637.294016	26.07	1614803
EHEGAIYPDNTTDFQR	C_3	3	1	b6	631.946505	637.294016	25.93	118637848	635.282594	637.294016	25.93	10215706
EHEGAIYPDNTTDFQR	D_3	3	1	b6	631.946505	637.294016	25.93	114582696	635.282594	637.294016	25.82	50416436
EHEGAIYPDNTTDFQR	E_3	3	1	b6	631.946505	637.294016	26	110726808	635.282594	637.294016	26	245989712
EHEGAIYPDNTTDFQR	F_3	3	1	b6	631.946505	637.294016	25.76	92657264	635.282594	637.294016	25.76	1013711360
EHEGAIYPDNTTDFQR	G_3	3	1	b6	631.946505	637.294016	25.34	52487560	635.282594	637.294016	25.34	3143948032
EHEGAIYPDNTTDFQR	Blank_3_1	3	1	b6	631.946505	637.294016	26.04	113922752	635.282594	637.294016	25.93	658339
EHEGAIYPDNTTDFQR	Blank_3_2	3	1	b6	631.946505	637.294016	26.07	109831808	635.282594	637.294016	26.07	319606
EDALNETR	Blank_0_1	2	1	y6	474.717078	704.357345	13.17	8611384	479.721213	714.365614	12.81	0
EDALNETR	Blank_0_2	2	1	y6	474.717078	704.357345	13.35	8055614	479.721213	714.365614	12.92	0
EDALNETR	Blank_0_3	2	1	y6	474.717078	704.357345	13.42	9961227	479.721213	714.365614	13.01	0
EDALNETR	A_1	2	1	y6	474.717078	704.357345	13.38	8430549	479.721213	714.365614	13.04	0
EDALNETR	B_1	2	1	y6	474.717078	704.357345	13.4	9472666	479.721213	714.365614	13.49	14974
EDALNETR	C_1	2	1	y6	474.717078	704.357345	13.49	8233080	479.721213	714.365614	13.42	119871
EDALNETR	D_1	2	1	y6	474.717078	704.357345	13.51	9156135	479.721213	714.365614	13.49	715763
EDALNETR	E_1	2	1	y6	474.717078	704.357345	13.54	7340579	479.721213	714.365614	13.54	2840198
EDALNETR	F_1	2	1	y6	474.717078	704.357345	13.61	6278148	479.721213	714.365614	13.55	13018035
EDALNETR	G_1	2	1	y6	474.717078	704.357345	13.45	5409668	479.721213	714.365614	13.42	55517288
EDALNETR	Blank_1_1	2	1	y6	474.717078	704.357345	13.63	7985370	479.721213	714.365614	13.92	1320
EDALNETR	Blank_1_2	2	1	y6	474.717078	704.357345	13.78	8145508	479.721213	714.365614	13.38	0
EDALNETR	A_2	2	1	y6	474.717078	704.357345	13.9	6339734	479.721213	714.365614	13.55	0
EDALNETR	B_2	2	1	y6	474.717078	704.357345	13.95	6630254	479.721213	714.365614	13.92	4811
EDALNETR	C_2	2	1	y6	474.717078	704.357345	13.88	6453127	479.721213	714.365614	13.83	89167
EDALNETR	D_2	2	1	y6	474.717078	704.357345	13.96	5714632	479.721213	714.365614	13.97	470881
EDALNETR	E_2	2	1	y6	474.717078	704.357345	13.97	4810740	479.721213	714.365614	13.99	2003229
EDALNETR	F_2	2	1	y6	474.717078	704.357345	14.09	3737027	479.721213	714.365614	14.07	7199114
EDALNETR	G_2	2	1	y6	474.717078	704.357345	14.2	3543443	479.721213	714.365614	14.18	37209460
EDALNETR	Blank_2_1	2	1	y6	474.717078	704.357345	14.03	5036645	479.721213	714.365614	13.62	0
EDALNETR	Blank_2_2	2	1	y6	474.717078	704.357345	13.99	4858444	479.721213	714.365614	13.59	0
EDALNETR	A_3	2	1	y6	474.717078	704.357345	13.94	4795948	479.721213	714.365614	13.56	0
EDALNETR	B_3	2	1	y6	474.717078	704.357345	13.9	3108412	479.721213	714.365614	13.99	1314
EDALNETR	C_3	2	1	y6	474.717078	704.357345	13.84	4198506	479.721213	714.365614	13.79	48266
EDALNETR	D_3	2	1	y6	474.717078	704.357345	13.83	4077933	479.721213	714.365614	13.78	310415
EDALNETR	E_3	2	1	y6	474.717078	704.357345	13.88	3717181	479.721213	714.365614	13.88	1520766
EDALNETR	F_3	2	1	y6	474.717078	704.357345	13.88	3290776	479.721213	714.365614	13.86	6723707
EDALNETR	G_3	2	1	y6	474.717078	704.357345	13.92	2934950	479.721213	714.365614	13.92	30044420
EDALNETR	Blank_3_1	2	1	y6	474.717078	704.357345	13.81	3656552	479.721213	714.365614	13.44	0
EDALNETR	Blank_3_2	2	1	y6	474.717078	704.357345	13.87	3597284	479.721213	714.365614	13.49	0
EDALNETR	Blank_0_1	2	1	y5	474.717078	633.320231	13.22	12021549	479.721213	643.3285	13.53	67462
EDALNETR	Blank_0_2	2	1	y5	474.717078	633.320231	13.33	10493544	479.721213	643.3285	13.49	44240
EDALNETR	Blank_0_3	2	1	y5	474.717078	633.320231	13.38	12919435	479.721213	643.3285	13.62	51611
EDALNETR	A_1	2	1	y5	474.717078	633.320231	13.4	10220766	479.721213	643.3285	13.69	40036
EDALNETR	B_1	2	1	y5	474.717078	633.320231	13.4	12359514	479.721213	643.3285	13.6	54900
EDALNETR	C_1	2	1	y5	474.717078	633.320231	13.49	10645195	479.721213	643.3285	13.44	143231
EDALNETR	D_1	2	1	y5	474.717078	633.320231	13.49	12034660	479.721213	643.3285	13.49	919649
EDALNETR	E_1	2	1	y5	474.717078	633.320231	13.49	9540128	479.721213	643.3285	13.52	3693576
EDALNETR	F_1	2	1	y5	474.717078	633.320231	13.54	8180100	479.721213	643.3285	13.54	16796900
EDALNETR	G_1	2	1	y5	474.717078	633.320231	13.45	6895147	479.721213	643.3285	13.4	70688320
EDALNETR	Blank_1_1	2	1	y5	474.717078	633.320231	13.65	10470198	479.721213	643.3285	13.86	48140
EDALNETR	Blank_1_2	2	1	y5	474.717078	633.320231	13.78	10505319	479.721213	643.3285	13.94	46998
EDALNETR	A_2	2	1	y5	474.717078	633.320231	13.9	8165827	479.721213	643.3285	14.13	24615
EDALNETR	B_2	2	1	y5	474.717078	633.320231	13.97	8787947	479.721213	643.3285	14.1	34327
EDALNETR	C_2	2	1	y5	474.717078	633.320231	13.88	8517687	479.721213	643.3285	13.87	140500
EDALNETR	D_2	2	1	y5	474.717078	633.320231	13.96	7388815	479.721213	643.3285	13.92	579657
EDALNETR	E_2	2	1	y5	474.717078	633.320231	13.97	6090450	479.721213	643.3285	13.99	2446264
EDALNETR	F_2	2	1	y5	474.717078	633.320231	14.09	4894550	479.721213	643.3285	14.07	9743485
EDALNETR	G_2	2	1	y5	474.717078	633.320231	14.2	4421179	479.721213	643.3285	14.2	46658600
EDALNETR	Blank_2_1	2	1	y5	474.717078	633.320231	13.96	6395431	479.721213	643.3285	14.12	27633
EDALNETR	Blank_2_2	2	1	y5	474.717078	633.320231	13.93	6043081	479.721213	643.3285	14.13	19663
EDALNETR	A_3	2	1	y5	474.717078	633.320231	13.96	6307900	479.721213	643.3285	14.2	21174
EDALNETR	B_3	2	1	y5	474.717078	633.320231	13.94	4005635	479.721213	643.3285	14.21	2453
EDALNETR	C_3	2	1	y5	474.717078	633.320231	13.84	5318152	479.721213	643.3285	13.97	109544
EDALNETR	D_3	2	1	y5	474.717078	633.320231	13.83	5224656	479.721213	643.3285	13.85	394146
EDALNETR	E_3	2	1	y5	474.717078	633.320231	13.88	4791127	479.721213	643.3285	13.88	1918187
EDALNETR	F_3	2	1	y5	474.717078	633.320231	13.89	4285467	479.721213	643.3285	13.86	8494897
EDALNETR	G_3	2	1	y5	474.717078	633.320231	13.93	3781161	479.721213	643.3285	13.9	38096968
EDALNETR	Blank_3_1	2	1	y5	474.717078	633.320231	13.81	4597707	479.721213	643.3285	13.92	16365
EDALNETR	Blank_3_2	2	1	y5	474.717078	633.320231	13.88	4767197	479.721213	643.3285	14.06	16477
EDALNETR	Blank_0_1	2	1	y4	474.717078	520.236167	13.21	38676088	479.721213	530.244436	13.44	59875
EDALNETR	Blank_0_2	2	1	y4	474.717078	520.236167	13.37	33590328	479.721213	530.244436	13.58	56352
EDALNETR	Blank_0_3	2	1	y4	474.717078	520.236167	13.42	40595996	479.721213	530.244436	13.63	75769
EDALNETR	A_1	2	1	y4	474.717078	520.236167	13.42	34394516	479.721213	530.244436	13.67	48918
EDALNETR	B_1	2	1	y4	474.717078	520.236167	13.4	40357244	479.721213	530.244436	13.58	118011
EDALNETR	C_1	2	1	y4	474.717078	520.236167	13.49	34102272	479.721213	530.244436	13.49	470495
EDALNETR	D_1	2	1	y4	474.717078	520.236167	13.51	38600408	479.721213	530.244436	13.49	2829344
EDALNETR	E_1	2	1	y4	474.717078	520.236167	13.51	30204824	479.721213	530.244436	13.54	11441839
EDALNETR	F_1	2	1	y4	474.717078	520.236167	13.55	26586880	479.721213	530.244436	13.55	53005456
EDALNETR	G_1	2	1	y4	474.717078	520.236167	13.43	21771060	479.721213	530.244436	13.4	225273376
EDALNETR	Blank_1_1	2	1	y4	474.717078	520.236167	13.65	33418464	479.721213	530.244436	13.86	61279
EDALNETR	Blank_1_2	2	1	y4	474.717078	520.236167	13.79	33327522	479.721213	530.244436	14.04	65177
EDALNETR	A_2	2	1	y4	474.717078	520.236167	13.9	25855732	479.721213	530.244436	14.04	37884
EDALNETR	B_2	2	1	y4	474.717078	520.236167	13.95	28108112	479.721213	530.244436	13.95	90682
EDALNETR	C_2	2	1	y4	474.717078	520.236167	13.88	27212088	479.721213	530.244436	13.9	405477
EDALNETR	D_2	2	1	y4	474.717078	520.236167	13.96	24530640	479.721213	530.244436	14.01	1833378
EDALNETR	E_2	2	1	y4	474.717078	520.236167	14.01	20183968	479.721213	530.244436	13.99	7667670
EDALNETR	F_2	2	1	y4	474.717078	520.236167	14.07	15402458	479.721213	530.244436	14.07	30181684
EDALNETR	G_2	2	1	y4	474.717078	520.236167	14.2	14400971	479.721213	530.244436	14.2	145378032
EDALNETR	Blank_2_1	2	1	y4	474.717078	520.236167	14.03	20648024	479.721213	530.244436	14.19	38721
EDALNETR	Blank_2_2	2	1	y4	474.717078	520.236167	13.93	19917434	479.721213	530.244436	14.18	32601
EDALNETR	A_3	2	1	y4	474.717078	520.236167	13.96	19984096	479.721213	530.244436	14.2	18392
EDALNETR	B_3	2	1	y4	474.717078	520.236167	13.92	12507173	479.721213	530.244436	13.92	17431
EDALNETR	C_3	2	1	y4	474.717078	520.236167	13.86	17078780	479.721213	530.244436	13.86	281075
EDALNETR	D_3	2	1	y4	474.717078	520.236167	13.83	16592865	479.721213	530.244436	13.81	1242763
EDALNETR	E_3	2	1	y4	474.717078	520.236167	13.87	15281256	479.721213	530.244436	13.87	5886638
EDALNETR	F_3	2	1	y4	474.717078	520.236167	13.88	13726516	479.721213	530.244436	13.89	26852428
EDALNETR	G_3	2	1	y4	474.717078	520.236167	13.9	11796589	479.721213	530.244436	13.9	115195344
EDALNETR	Blank_3_1	2	1	y4	474.717078	520.236167	13.81	14554957	479.721213	530.244436	14.01	20516
EDALNETR	Blank_3_2	2	1	y4	474.717078	520.236167	13.87	14738785	479.721213	530.244436	14.05	21989
LANLTQGEDQYYLR	Blank_0_1	2	1	y10	842.912484	1272.585506	34.75	98705232	847.916618	1282.593775	34.28	0
LANLTQGEDQYYLR	Blank_0_2	2	1	y10	842.912484	1272.585506	34.75	106565136	847.916618	1282.593775	34.21	0
LANLTQGEDQYYLR	Blank_0_3	2	1	y10	842.912484	1272.585506	34.75	115840776	847.916618	1282.593775	34.28	0
LANLTQGEDQYYLR	A_1	2	1	y10	842.912484	1272.585506	34.77	100570080	847.916618	1282.593775	34.77	15441
LANLTQGEDQYYLR	B_1	2	1	y10	842.912484	1272.585506	34.78	100079720	847.916618	1282.593775	34.78	163416
LANLTQGEDQYYLR	C_1	2	1	y10	842.912484	1272.585506	34.8	103896280	847.916618	1282.593775	34.74	1003578
LANLTQGEDQYYLR	D_1	2	1	y10	842.912484	1272.585506	34.82	105570696	847.916618	1282.593775	34.82	4889854
LANLTQGEDQYYLR	E_1	2	1	y10	842.912484	1272.585506	34.87	97596496	847.916618	1282.593775	34.87	23930446
LANLTQGEDQYYLR	F_1	2	1	y10	842.912484	1272.585506	34.73	85140248	847.916618	1282.593775	34.73	111627320
LANLTQGEDQYYLR	G_1	2	1	y10	842.912484	1272.585506	34.35	78174768	847.916618	1282.593775	34.35	498218336
LANLTQGEDQYYLR	Blank_1_1	2	1	y10	842.912484	1272.585506	35.02	109601416	847.916618	1282.593775	34.95	70539
LANLTQGEDQYYLR	Blank_1_2	2	1	y10	842.912484	1272.585506	35.15	110092576	847.916618	1282.593775	35.01	13943
LANLTQGEDQYYLR	A_2	2	1	y10	842.912484	1272.585506	35.18	106265008	847.916618	1282.593775	35.25	11969
LANLTQGEDQYYLR	B_2	2	1	y10	842.912484	1272.585506	35.25	112812304	847.916618	1282.593775	35.32	208637
LANLTQGEDQYYLR	C_2	2	1	y10	842.912484	1272.585506	35.18	111279264	847.916618	1282.593775	35.25	1041250
LANLTQGEDQYYLR	D_2	2	1	y10	842.912484	1272.585506	35.22	108766280	847.916618	1282.593775	35.22	5075483
LANLTQGEDQYYLR	E_2	2	1	y10	842.912484	1272.585506	35.24	94535520	847.916618	1282.593775	35.24	24610508
LANLTQGEDQYYLR	F_2	2	1	y10	842.912484	1272.585506	35.34	74503856	847.916618	1282.593775	35.34	104549016
LANLTQGEDQYYLR	G_2	2	1	y10	842.912484	1272.585506	34.97	70614536	847.916618	1282.593775	34.97	462279232
LANLTQGEDQYYLR	Blank_2_1	2	1	y10	842.912484	1272.585506	35.31	102444320	847.916618	1282.593775	35.24	84554
LANLTQGEDQYYLR	Blank_2_2	2	1	y10	842.912484	1272.585506	35.35	98185624	847.916618	1282.593775	35.35	16480
LANLTQGEDQYYLR	A_3	2	1	y10	842.912484	1272.585506	35.36	99037904	847.916618	1282.593775	35.36	24223
LANLTQGEDQYYLR	B_3	2	1	y10	842.912484	1272.585506	35.32	61179328	847.916618	1282.593775	35.32	126490
LANLTQGEDQYYLR	C_3	2	1	y10	842.912484	1272.585506	35.21	86747208	847.916618	1282.593775	35.21	765177
LANLTQGEDQYYLR	D_3	2	1	y10	842.912484	1272.585506	35.21	85839736	847.916618	1282.593775	35.21	4230494
LANLTQGEDQYYLR	E_3	2	1	y10	842.912484	1272.585506	35.27	81236656	847.916618	1282.593775	35.27	20000676
LANLTQGEDQYYLR	F_3	2	1	y10	842.912484	1272.585506	35.21	67430744	847.916618	1282.593775	35.21	90716400
LANLTQGEDQYYLR	G_3	2	1	y10	842.912484	1272.585506	34.84	61291416	847.916618	1282.593775	34.84	429482144
LANLTQGEDQYYLR	Blank_3_1	2	1	y10	842.912484	1272.585506	35.28	81488856	847.916618	1282.593775	35.28	71633
LANLTQGEDQYYLR	Blank_3_2	2	1	y10	842.912484	1272.585506	35.32	75442216	847.916618	1282.593775	35.25	13745
LANLTQGEDQYYLR	Blank_0_1	2	1	y9	842.912484	1171.537828	34.75	56999588	847.916618	1181.546097	0	0
LANLTQGEDQYYLR	Blank_0_2	2	1	y9	842.912484	1171.537828	34.75	62045340	847.916618	1181.546097	0	0
LANLTQGEDQYYLR	Blank_0_3	2	1	y9	842.912484	1171.537828	34.75	67020052	847.916618	1181.546097	0	0
LANLTQGEDQYYLR	A_1	2	1	y9	842.912484	1171.537828	34.77	60541376	847.916618	1181.546097	35.11	25613
LANLTQGEDQYYLR	B_1	2	1	y9	842.912484	1171.537828	34.78	59219372	847.916618	1181.546097	34.71	136401
LANLTQGEDQYYLR	C_1	2	1	y9	842.912484	1171.537828	34.74	59366580	847.916618	1181.546097	34.74	617273
LANLTQGEDQYYLR	D_1	2	1	y9	842.912484	1171.537828	34.88	60000892	847.916618	1181.546097	34.82	2977194
LANLTQGEDQYYLR	E_1	2	1	y9	842.912484	1171.537828	34.87	58970736	847.916618	1181.546097	34.87	14222832
LANLTQGEDQYYLR	F_1	2	1	y9	842.912484	1171.537828	34.73	51259340	847.916618	1181.546097	34.73	65649404
LANLTQGEDQYYLR	G_1	2	1	y9	842.912484	1171.537828	34.35	46577172	847.916618	1181.546097	34.35	280907840
LANLTQGEDQYYLR	Blank_1_1	2	1	y9	842.912484	1171.537828	34.95	62501940	847.916618	1181.546097	34.82	44683
LANLTQGEDQYYLR	Blank_1_2	2	1	y9	842.912484	1171.537828	35.15	65422208	847.916618	1181.546097	35.61	16657
LANLTQGEDQYYLR	A_2	2	1	y9	842.912484	1171.537828	35.18	60443880	847.916618	1181.546097	35.72	16091
LANLTQGEDQYYLR	B_2	2	1	y9	842.912484	1171.537828	35.25	63691096	847.916618	1181.546097	35.25	109078
LANLTQGEDQYYLR	C_2	2	1	y9	842.912484	1171.537828	35.18	63003440	847.916618	1181.546097	35.18	590525
LANLTQGEDQYYLR	D_2	2	1	y9	842.912484	1171.537828	35.22	64167560	847.916618	1181.546097	35.22	3037499
LANLTQGEDQYYLR	E_2	2	1	y9	842.912484	1171.537828	35.31	55960692	847.916618	1181.546097	35.24	14404599
LANLTQGEDQYYLR	F_2	2	1	y9	842.912484	1171.537828	35.34	43726132	847.916618	1181.546097	35.34	60259060
LANLTQGEDQYYLR	G_2	2	1	y9	842.912484	1171.537828	34.97	42287316	847.916618	1181.546097	34.97	270268448
LANLTQGEDQYYLR	Blank_2_1	2	1	y9	842.912484	1171.537828	35.31	61533984	847.916618	1181.546097	35.24	49715
LANLTQGEDQYYLR	Blank_2_2	2	1	y9	842.912484	1171.537828	35.35	58082380	847.916618	1181.546097	35.82	11004
LANLTQGEDQYYLR	A_3	2	1	y9	842.912484	1171.537828	35.36	58603944	847.916618	1181.546097	35.36	16662
LANLTQGEDQYYLR	B_3	2	1	y9	842.912484	1171.537828	35.32	37011536	847.916618	1181.546097	35.38	48067
LANLTQGEDQYYLR	C_3	2	1	y9	842.912484	1171.537828	35.21	51429632	847.916618	1181.546097	35.27	514199
LANLTQGEDQYYLR	D_3	2	1	y9	842.912484	1171.537828	35.21	50073536	847.916618	1181.546097	35.21	2618663
LANLTQGEDQYYLR	E_3	2	1	y9	842.912484	1171.537828	35.33	45786896	847.916618	1181.546097	35.27	11638337
LANLTQGEDQYYLR	F_3	2	1	y9	842.912484	1171.537828	35.21	41790064	847.916618	1181.546097	35.21	51670760
LANLTQGEDQYYLR	G_3	2	1	y9	842.912484	1171.537828	34.84	35186392	847.916618	1181.546097	34.84	256956752
LANLTQGEDQYYLR	Blank_3_1	2	1	y9	842.912484	1171.537828	35.28	48622464	847.916618	1181.546097	35.28	26190
LANLTQGEDQYYLR	Blank_3_2	2	1	y9	842.912484	1171.537828	35.32	44396008	847.916618	1181.546097	35.79	9571
LANLTQGEDQYYLR	Blank_0_1	2	1	y8	842.912484	1043.47925	34.75	142065456	847.916618	1053.487519	0	0
LANLTQGEDQYYLR	Blank_0_2	2	1	y8	842.912484	1043.47925	34.75	149203088	847.916618	1053.487519	0	0
LANLTQGEDQYYLR	Blank_0_3	2	1	y8	842.912484	1043.47925	34.75	164619824	847.916618	1053.487519	0	0
LANLTQGEDQYYLR	A_1	2	1	y8	842.912484	1043.47925	34.77	144441008	847.916618	1053.487519	35.04	63064
LANLTQGEDQYYLR	B_1	2	1	y8	842.912484	1043.47925	34.78	142651856	847.916618	1053.487519	34.84	270765
LANLTQGEDQYYLR	C_1	2	1	y8	842.912484	1043.47925	34.74	146382048	847.916618	1053.487519	34.74	1410259
LANLTQGEDQYYLR	D_1	2	1	y8	842.912484	1043.47925	34.82	146773376	847.916618	1053.487519	34.82	6671540
LANLTQGEDQYYLR	E_1	2	1	y8	842.912484	1043.47925	34.87	138130688	847.916618	1053.487519	34.87	34347168
LANLTQGEDQYYLR	F_1	2	1	y8	842.912484	1043.47925	34.73	117930600	847.916618	1053.487519	34.73	154529056
LANLTQGEDQYYLR	G_1	2	1	y8	842.912484	1043.47925	34.35	107956344	847.916618	1053.487519	34.35	674179648
LANLTQGEDQYYLR	Blank_1_1	2	1	y8	842.912484	1043.47925	35.02	151569120	847.916618	1053.487519	35.02	157481
LANLTQGEDQYYLR	Blank_1_2	2	1	y8	842.912484	1043.47925	35.15	159653904	847.916618	1053.487519	35.28	67289
LANLTQGEDQYYLR	A_2	2	1	y8	842.912484	1043.47925	35.18	147295728	847.916618	1053.487519	35.45	56337
LANLTQGEDQYYLR	B_2	2	1	y8	842.912484	1043.47925	35.25	153868816	847.916618	1053.487519	35.32	337503
LANLTQGEDQYYLR	C_2	2	1	y8	842.912484	1043.47925	35.18	156409072	847.916618	1053.487519	35.18	1565820
LANLTQGEDQYYLR	D_2	2	1	y8	842.912484	1043.47925	35.22	153012704	847.916618	1053.487519	35.22	7109536
LANLTQGEDQYYLR	E_2	2	1	y8	842.912484	1043.47925	35.24	134055960	847.916618	1053.487519	35.24	34328788
LANLTQGEDQYYLR	F_2	2	1	y8	842.912484	1043.47925	35.34	104811952	847.916618	1053.487519	35.34	144296960
LANLTQGEDQYYLR	G_2	2	1	y8	842.912484	1043.47925	34.97	98202696	847.916618	1053.487519	34.97	610957376
LANLTQGEDQYYLR	Blank_2_1	2	1	y8	842.912484	1043.47925	35.38	143442720	847.916618	1053.487519	35.38	157948
LANLTQGEDQYYLR	Blank_2_2	2	1	y8	842.912484	1043.47925	35.35	134368976	847.916618	1053.487519	35.68	53473
LANLTQGEDQYYLR	A_3	2	1	y8	842.912484	1043.47925	35.36	141050960	847.916618	1053.487519	35.36	86144
LANLTQGEDQYYLR	B_3	2	1	y8	842.912484	1043.47925	35.38	88687192	847.916618	1053.487519	35.38	178019
LANLTQGEDQYYLR	C_3	2	1	y8	842.912484	1043.47925	35.21	121405000	847.916618	1053.487519	35.21	1139741
LANLTQGEDQYYLR	D_3	2	1	y8	842.912484	1043.47925	35.21	120528280	847.916618	1053.487519	35.21	5389604
LANLTQGEDQYYLR	E_3	2	1	y8	842.912484	1043.47925	35.27	114461072	847.916618	1053.487519	35.27	28436278
LANLTQGEDQYYLR	F_3	2	1	y8	842.912484	1043.47925	35.21	94297296	847.916618	1053.487519	35.21	127406408
LANLTQGEDQYYLR	G_3	2	1	y8	842.912484	1043.47925	34.84	83186968	847.916618	1053.487519	34.84	596975680
LANLTQGEDQYYLR	Blank_3_1	2	1	y8	842.912484	1043.47925	35.28	110357944	847.916618	1053.487519	35.28	72030
LANLTQGEDQYYLR	Blank_3_2	2	1	y8	842.912484	1043.47925	35.32	103866312	847.916618	1053.487519	35.32	43674
