# Supplementary material for: MRMPlus: an open source quality control and assessment tool for SRM/MRM assay development
Source: BMC Bioinformatics. 2015 Dec 12;16:411. doi: 10.1186/s12859-015-0838-z (PMC4676880; doi:10.1186/s12859-015-0838-z)
Supplement: Additional file 2: Table S2. — Sample user-defined response experiment metadata file. (TXT 1 kb) [file 12859_2015_838_MOESM2_ESM.txt]

RunOrder	ReplicateName	AnalyteType	Replicate	CalibrationPoint
1	Blank_0_1	Blank	NA	NA
2	Blank_0_2	Blank	NA	NA
3	Blank_0_3	Blank	NA	NA
4	A_1	SerialDilution	Replicate_1	Point_1
5	B_1	SerialDilution	Replicate_1	Point_2
6	C_1	SerialDilution	Replicate_1	Point_3
7	D_1	SerialDilution	Replicate_1	Point_4
8	E_1	SerialDilution	Replicate_1	Point_5
9	F_1	SerialDilution	Replicate_1	Point_6
10	G_1	SerialDilution	Replicate_1	Point_7
11	Blank_1_1	Blank	NA	NA
12	Blank_1_2	Blank	NA	NA
13	A_2	SerialDilution	Replicate_2	Point_1
14	B_2	SerialDilution	Replicate_2	Point_2
15	C_2	SerialDilution	Replicate_2	Point_3
16	D_2	SerialDilution	Replicate_2	Point_4
17	E_2	SerialDilution	Replicate_2	Point_5
18	F_2	SerialDilution	Replicate_2	Point_6
19	G_2	SerialDilution	Replicate_2	Point_7
20	Blank_2_1	Blank	NA	NA
21	Blank_2_2	Blank	NA	NA
22	A_3	SerialDilution	Replicate_3	Point_1
23	B_3	SerialDilution	Replicate_3	Point_2
24	C_3	SerialDilution	Replicate_3	Point_3
25	D_3	SerialDilution	Replicate_3	Point_4
26	E_3	SerialDilution	Replicate_3	Point_5
27	F_3	SerialDilution	Replicate_3	Point_6
28	G_3	SerialDilution	Replicate_3	Point_7
29	Blank_3_1	Blank	NA	NA
30	Blank_3_2	Blank	NA	NA
