# Supplementary material for: MRMPlus: an open source quality control and assessment tool for SRM/MRM assay development
Source: BMC Bioinformatics. 2015 Dec 12;16:411. doi: 10.1186/s12859-015-0838-z (PMC4676880; doi:10.1186/s12859-015-0838-z)
Supplement: Additional file 3: Table S3. — Sample user-defined dilution file. (TXT 130 bytes) [file 12859_2015_838_MOESM3_ESM.txt]

Calibration_Point	Dilution
Point_1	57.6
Point_2	288
Point_3	1440
Point_4	7200
Point_5	36000
Point_6	180000
Point_7	900000
