# Supplementary material for: MRMPlus: an open source quality control and assessment tool for SRM/MRM assay development
Source: BMC Bioinformatics. 2015 Dec 12;16:411. doi: 10.1186/s12859-015-0838-z (PMC4676880; doi:10.1186/s12859-015-0838-z)
Supplement: Additional file 4: Table S4. — Sample Skyline-derived repeatability experiment input to MRMPlus. (TXT 199 kb) [file 12859_2015_838_MOESM4_ESM.txt]

PeptideSequence	ReplicateName	PrecursorCharge	ProductCharge	FragmentIon	light PrecursorMz	light ProductMz	light RetentionTime	light Area	heavy PrecursorMz	heavy ProductMz	heavy RetentionTime	heavy Area
AGPNGTLFVADAYK	Hi_1_1	2	1	y10	712.856449	1084.567337	33.68	247261	716.863549	1092.581536	33.74	29240494
AGPNGTLFVADAYK	Hi_1_2	2	1	y10	712.856449	1084.567337	33.84	189661	716.863549	1092.581536	33.84	25634248
AGPNGTLFVADAYK	Hi_1_3	2	1	y10	712.856449	1084.567337	33.81	255203	716.863549	1092.581536	33.81	28239414
AGPNGTLFVADAYK	Hi_2_1	2	1	y10	712.856449	1084.567337	33.68	251511	716.863549	1092.581536	33.68	30358662
AGPNGTLFVADAYK	Hi_2_2	2	1	y10	712.856449	1084.567337	33.75	280203	716.863549	1092.581536	33.75	34996464
AGPNGTLFVADAYK	Hi_2_3	2	1	y10	712.856449	1084.567337	33.81	171516	716.863549	1092.581536	33.81	24131322
AGPNGTLFVADAYK	Hi_3_1	2	1	y10	712.856449	1084.567337	33.78	143907	716.863549	1092.581536	33.84	19054990
AGPNGTLFVADAYK	Hi_3_2	2	1	y10	712.856449	1084.567337	33.84	189944	716.863549	1092.581536	33.78	20953840
AGPNGTLFVADAYK	Hi_3_3	2	1	y10	712.856449	1084.567337	33.81	260999	716.863549	1092.581536	33.75	30807252
AGPNGTLFVADAYK	Hi_4_1	2	1	y10	712.856449	1084.567337	33.82	164596	716.863549	1092.581536	33.82	18365010
AGPNGTLFVADAYK	Hi_4_2	2	1	y10	712.856449	1084.567337	33.74	224467	716.863549	1092.581536	33.68	24553026
AGPNGTLFVADAYK	Hi_4_3	2	1	y10	712.856449	1084.567337	33.81	209961	716.863549	1092.581536	33.74	24584784
AGPNGTLFVADAYK	Hi_5_1	2	1	y10	712.856449	1084.567337	33.74	228884	716.863549	1092.581536	33.74	26235450
AGPNGTLFVADAYK	Hi_5_2	2	1	y10	712.856449	1084.567337	33.61	178094	716.863549	1092.581536	33.61	19266386
AGPNGTLFVADAYK	Hi_5_3	2	1	y10	712.856449	1084.567337	33.75	184028	716.863549	1092.581536	33.68	24461242
AGPNGTLFVADAYK	Lo_1_1	2	1	y10	712.856449	1084.567337	34.08	192962	716.863549	1092.581536	34.08	485516
AGPNGTLFVADAYK	Lo_1_2	2	1	y10	712.856449	1084.567337	33.98	264601	716.863549	1092.581536	33.98	643012
AGPNGTLFVADAYK	Lo_1_3	2	1	y10	712.856449	1084.567337	33.94	254178	716.863549	1092.581536	33.94	705394
AGPNGTLFVADAYK	Lo_2_1	2	1	y10	712.856449	1084.567337	33.88	323802	716.863549	1092.581536	33.95	742230
AGPNGTLFVADAYK	Lo_2_2	2	1	y10	712.856449	1084.567337	33.88	281425	716.863549	1092.581536	33.88	656768
AGPNGTLFVADAYK	Lo_2_3	2	1	y10	712.856449	1084.567337	33.88	206787	716.863549	1092.581536	33.88	505626
AGPNGTLFVADAYK	Lo_3_1	2	1	y10	712.856449	1084.567337	33.94	247519	716.863549	1092.581536	33.94	632520
AGPNGTLFVADAYK	Lo_3_2	2	1	y10	712.856449	1084.567337	33.94	198518	716.863549	1092.581536	33.94	533984
AGPNGTLFVADAYK	Lo_3_3	2	1	y10	712.856449	1084.567337	33.95	257536	716.863549	1092.581536	33.95	730143
AGPNGTLFVADAYK	Lo_4_1	2	1	y10	712.856449	1084.567337	33.95	196777	716.863549	1092.581536	33.95	569737
AGPNGTLFVADAYK	Lo_4_2	2	1	y10	712.856449	1084.567337	33.98	220081	716.863549	1092.581536	33.98	487637
AGPNGTLFVADAYK	Lo_4_3	2	1	y10	712.856449	1084.567337	33.95	193930	716.863549	1092.581536	33.95	527095
AGPNGTLFVADAYK	Lo_5_1	2	1	y10	712.856449	1084.567337	33.89	299659	716.863549	1092.581536	33.95	710450
AGPNGTLFVADAYK	Lo_5_2	2	1	y10	712.856449	1084.567337	33.95	261564	716.863549	1092.581536	33.89	676933
AGPNGTLFVADAYK	Lo_5_3	2	1	y10	712.856449	1084.567337	33.79	221243	716.863549	1092.581536	33.79	581830
AGPNGTLFVADAYK	Me_1_1	2	1	y10	712.856449	1084.567337	33.94	183653	716.863549	1092.581536	33.94	15330376
AGPNGTLFVADAYK	Me_1_2	2	1	y10	712.856449	1084.567337	33.74	277343	716.863549	1092.581536	33.74	21234198
AGPNGTLFVADAYK	Me_1_3	2	1	y10	712.856449	1084.567337	33.74	266313	716.863549	1092.581536	33.74	19438864
AGPNGTLFVADAYK	Me_2_1	2	1	y10	712.856449	1084.567337	33.74	277891	716.863549	1092.581536	33.74	22148458
AGPNGTLFVADAYK	Me_2_2	2	1	y10	712.856449	1084.567337	33.75	205126	716.863549	1092.581536	33.82	18346184
AGPNGTLFVADAYK	Me_2_3	2	1	y10	712.856449	1084.567337	33.88	243109	716.863549	1092.581536	33.81	18143072
AGPNGTLFVADAYK	Me_3_1	2	1	y10	712.856449	1084.567337	33.81	241994	716.863549	1092.581536	33.81	18751056
AGPNGTLFVADAYK	Me_3_2	2	1	y10	712.856449	1084.567337	33.75	211942	716.863549	1092.581536	33.68	14905488
AGPNGTLFVADAYK	Me_3_3	2	1	y10	712.856449	1084.567337	33.74	209266	716.863549	1092.581536	33.81	16199840
AGPNGTLFVADAYK	Me_4_1	2	1	y10	712.856449	1084.567337	33.89	158454	716.863549	1092.581536	33.89	12887196
AGPNGTLFVADAYK	Me_4_2	2	1	y10	712.856449	1084.567337	33.74	233601	716.863549	1092.581536	33.68	19160862
AGPNGTLFVADAYK	Me_4_3	2	1	y10	712.856449	1084.567337	33.82	154565	716.863549	1092.581536	33.75	12195189
AGPNGTLFVADAYK	Me_5_1	2	1	y10	712.856449	1084.567337	33.75	222154	716.863549	1092.581536	33.75	18657380
AGPNGTLFVADAYK	Me_5_2	2	1	y10	712.856449	1084.567337	33.74	226151	716.863549	1092.581536	33.74	19430922
AGPNGTLFVADAYK	Me_5_3	2	1	y10	712.856449	1084.567337	33.67	239077	716.863549	1092.581536	33.67	17758120
AGPNGTLFVADAYK	Hi_1_1	2	1	y8	712.856449	926.498195	33.68	289200	716.863549	934.512394	33.68	38224944
AGPNGTLFVADAYK	Hi_1_2	2	1	y8	712.856449	926.498195	33.84	316079	716.863549	934.512394	33.84	34048840
AGPNGTLFVADAYK	Hi_1_3	2	1	y8	712.856449	926.498195	33.81	298895	716.863549	934.512394	33.81	38683184
AGPNGTLFVADAYK	Hi_2_1	2	1	y8	712.856449	926.498195	33.68	351047	716.863549	934.512394	33.68	39988840
AGPNGTLFVADAYK	Hi_2_2	2	1	y8	712.856449	926.498195	33.75	374465	716.863549	934.512394	33.75	47490500
AGPNGTLFVADAYK	Hi_2_3	2	1	y8	712.856449	926.498195	33.81	239743	716.863549	934.512394	33.81	31029264
AGPNGTLFVADAYK	Hi_3_1	2	1	y8	712.856449	926.498195	33.78	169165	716.863549	934.512394	33.84	24858398
AGPNGTLFVADAYK	Hi_3_2	2	1	y8	712.856449	926.498195	33.84	245561	716.863549	934.512394	33.84	28945960
AGPNGTLFVADAYK	Hi_3_3	2	1	y8	712.856449	926.498195	33.81	359351	716.863549	934.512394	33.75	40011784
AGPNGTLFVADAYK	Hi_4_1	2	1	y8	712.856449	926.498195	33.82	196472	716.863549	934.512394	33.82	21901840
AGPNGTLFVADAYK	Hi_4_2	2	1	y8	712.856449	926.498195	33.74	230996	716.863549	934.512394	33.68	32804814
AGPNGTLFVADAYK	Hi_4_3	2	1	y8	712.856449	926.498195	33.74	312822	716.863549	934.512394	33.74	31841186
AGPNGTLFVADAYK	Hi_5_1	2	1	y8	712.856449	926.498195	33.74	327081	716.863549	934.512394	33.74	35403960
AGPNGTLFVADAYK	Hi_5_2	2	1	y8	712.856449	926.498195	33.61	178772	716.863549	934.512394	33.61	25631956
AGPNGTLFVADAYK	Hi_5_3	2	1	y8	712.856449	926.498195	33.68	325100	716.863549	934.512394	33.68	33367768
AGPNGTLFVADAYK	Lo_1_1	2	1	y8	712.856449	926.498195	34.08	228787	716.863549	934.512394	34.08	582193
AGPNGTLFVADAYK	Lo_1_2	2	1	y8	712.856449	926.498195	33.98	322491	716.863549	934.512394	33.98	896732
AGPNGTLFVADAYK	Lo_1_3	2	1	y8	712.856449	926.498195	33.94	326039	716.863549	934.512394	33.94	917792
AGPNGTLFVADAYK	Lo_2_1	2	1	y8	712.856449	926.498195	33.95	381001	716.863549	934.512394	33.88	981131
AGPNGTLFVADAYK	Lo_2_2	2	1	y8	712.856449	926.498195	33.88	330733	716.863549	934.512394	33.88	912684
AGPNGTLFVADAYK	Lo_2_3	2	1	y8	712.856449	926.498195	33.88	266286	716.863549	934.512394	33.88	710234
AGPNGTLFVADAYK	Lo_3_1	2	1	y8	712.856449	926.498195	33.94	310487	716.863549	934.512394	33.94	820821
AGPNGTLFVADAYK	Lo_3_2	2	1	y8	712.856449	926.498195	33.94	286228	716.863549	934.512394	33.94	647143
AGPNGTLFVADAYK	Lo_3_3	2	1	y8	712.856449	926.498195	33.95	348577	716.863549	934.512394	33.95	978897
AGPNGTLFVADAYK	Lo_4_1	2	1	y8	712.856449	926.498195	33.95	264003	716.863549	934.512394	33.95	729784
AGPNGTLFVADAYK	Lo_4_2	2	1	y8	712.856449	926.498195	33.98	261068	716.863549	934.512394	33.98	589409
AGPNGTLFVADAYK	Lo_4_3	2	1	y8	712.856449	926.498195	33.95	256595	716.863549	934.512394	33.95	652879
AGPNGTLFVADAYK	Lo_5_1	2	1	y8	712.856449	926.498195	33.95	375675	716.863549	934.512394	33.95	928022
AGPNGTLFVADAYK	Lo_5_2	2	1	y8	712.856449	926.498195	33.89	332656	716.863549	934.512394	33.89	828543
AGPNGTLFVADAYK	Lo_5_3	2	1	y8	712.856449	926.498195	33.79	284771	716.863549	934.512394	33.79	796914
AGPNGTLFVADAYK	Me_1_1	2	1	y8	712.856449	926.498195	33.94	249681	716.863549	934.512394	33.94	19822944
AGPNGTLFVADAYK	Me_1_2	2	1	y8	712.856449	926.498195	33.74	341454	716.863549	934.512394	33.74	27907512
AGPNGTLFVADAYK	Me_1_3	2	1	y8	712.856449	926.498195	33.74	371093	716.863549	934.512394	33.74	27079684
AGPNGTLFVADAYK	Me_2_1	2	1	y8	712.856449	926.498195	33.74	377946	716.863549	934.512394	33.67	28382958
AGPNGTLFVADAYK	Me_2_2	2	1	y8	712.856449	926.498195	33.75	254509	716.863549	934.512394	33.75	22136038
AGPNGTLFVADAYK	Me_2_3	2	1	y8	712.856449	926.498195	33.81	364557	716.863549	934.512394	33.88	25410592
AGPNGTLFVADAYK	Me_3_1	2	1	y8	712.856449	926.498195	33.81	381699	716.863549	934.512394	33.81	24758226
AGPNGTLFVADAYK	Me_3_2	2	1	y8	712.856449	926.498195	33.75	209047	716.863549	934.512394	33.68	19602342
AGPNGTLFVADAYK	Me_3_3	2	1	y8	712.856449	926.498195	33.81	316389	716.863549	934.512394	33.81	19596682
AGPNGTLFVADAYK	Me_4_1	2	1	y8	712.856449	926.498195	33.89	244097	716.863549	934.512394	33.89	17240232
AGPNGTLFVADAYK	Me_4_2	2	1	y8	712.856449	926.498195	33.74	275082	716.863549	934.512394	33.68	25222712
AGPNGTLFVADAYK	Me_4_3	2	1	y8	712.856449	926.498195	33.75	187276	716.863549	934.512394	33.75	15350355
AGPNGTLFVADAYK	Me_5_1	2	1	y8	712.856449	926.498195	33.75	278765	716.863549	934.512394	33.75	23902224
AGPNGTLFVADAYK	Me_5_2	2	1	y8	712.856449	926.498195	33.74	352316	716.863549	934.512394	33.74	26510732
AGPNGTLFVADAYK	Me_5_3	2	1	y8	712.856449	926.498195	33.67	305736	716.863549	934.512394	33.67	23109626
AGPNGTLFVADAYK	Hi_1_1	2	1	y7	712.856449	813.414131	33.68	524492	716.863549	821.42833	33.68	58580592
AGPNGTLFVADAYK	Hi_1_2	2	1	y7	712.856449	813.414131	33.84	489686	716.863549	821.42833	33.84	53950452
AGPNGTLFVADAYK	Hi_1_3	2	1	y7	712.856449	813.414131	33.81	522564	716.863549	821.42833	33.81	59311912
AGPNGTLFVADAYK	Hi_2_1	2	1	y7	712.856449	813.414131	33.68	589917	716.863549	821.42833	33.68	61894596
AGPNGTLFVADAYK	Hi_2_2	2	1	y7	712.856449	813.414131	33.75	609403	716.863549	821.42833	33.75	73395448
AGPNGTLFVADAYK	Hi_2_3	2	1	y7	712.856449	813.414131	33.88	449182	716.863549	821.42833	33.81	47732896
AGPNGTLFVADAYK	Hi_3_1	2	1	y7	712.856449	813.414131	33.78	304558	716.863549	821.42833	33.78	38533304
AGPNGTLFVADAYK	Hi_3_2	2	1	y7	712.856449	813.414131	33.84	425269	716.863549	821.42833	33.84	45479316
AGPNGTLFVADAYK	Hi_3_3	2	1	y7	712.856449	813.414131	33.81	601481	716.863549	821.42833	33.75	62821496
AGPNGTLFVADAYK	Hi_4_1	2	1	y7	712.856449	813.414131	33.82	344255	716.863549	821.42833	33.82	37444720
AGPNGTLFVADAYK	Hi_4_2	2	1	y7	712.856449	813.414131	33.74	454263	716.863549	821.42833	33.74	53835712
AGPNGTLFVADAYK	Hi_4_3	2	1	y7	712.856449	813.414131	33.74	491278	716.863549	821.42833	33.74	52447732
AGPNGTLFVADAYK	Hi_5_1	2	1	y7	712.856449	813.414131	33.74	551161	716.863549	821.42833	33.74	56347760
AGPNGTLFVADAYK	Hi_5_2	2	1	y7	712.856449	813.414131	33.61	380032	716.863549	821.42833	33.61	41119112
AGPNGTLFVADAYK	Hi_5_3	2	1	y7	712.856449	813.414131	33.75	495056	716.863549	821.42833	33.75	54145676
AGPNGTLFVADAYK	Lo_1_1	2	1	y7	712.856449	813.414131	34.08	359685	716.863549	821.42833	34.08	1052998
AGPNGTLFVADAYK	Lo_1_2	2	1	y7	712.856449	813.414131	33.98	507601	716.863549	821.42833	33.98	1362854
AGPNGTLFVADAYK	Lo_1_3	2	1	y7	712.856449	813.414131	33.94	532461	716.863549	821.42833	33.94	1438826
AGPNGTLFVADAYK	Lo_2_1	2	1	y7	712.856449	813.414131	33.88	672276	716.863549	821.42833	33.88	1523773
AGPNGTLFVADAYK	Lo_2_2	2	1	y7	712.856449	813.414131	33.88	560886	716.863549	821.42833	33.88	1392345
AGPNGTLFVADAYK	Lo_2_3	2	1	y7	712.856449	813.414131	33.88	415514	716.863549	821.42833	33.88	1116325
AGPNGTLFVADAYK	Lo_3_1	2	1	y7	712.856449	813.414131	33.94	516339	716.863549	821.42833	33.94	1247520
AGPNGTLFVADAYK	Lo_3_2	2	1	y7	712.856449	813.414131	33.94	442672	716.863549	821.42833	33.94	1106267
AGPNGTLFVADAYK	Lo_3_3	2	1	y7	712.856449	813.414131	33.88	521007	716.863549	821.42833	33.95	1513674
AGPNGTLFVADAYK	Lo_4_1	2	1	y7	712.856449	813.414131	33.95	421526	716.863549	821.42833	33.95	1201560
AGPNGTLFVADAYK	Lo_4_2	2	1	y7	712.856449	813.414131	33.98	401049	716.863549	821.42833	33.98	985662
AGPNGTLFVADAYK	Lo_4_3	2	1	y7	712.856449	813.414131	33.95	419725	716.863549	821.42833	33.95	1065907
AGPNGTLFVADAYK	Lo_5_1	2	1	y7	712.856449	813.414131	33.95	587002	716.863549	821.42833	33.95	1584946
AGPNGTLFVADAYK	Lo_5_2	2	1	y7	712.856449	813.414131	33.89	515473	716.863549	821.42833	33.89	1389080
AGPNGTLFVADAYK	Lo_5_3	2	1	y7	712.856449	813.414131	33.79	429614	716.863549	821.42833	33.79	1236280
AGPNGTLFVADAYK	Me_1_1	2	1	y7	712.856449	813.414131	33.94	414218	716.863549	821.42833	33.94	30310654
AGPNGTLFVADAYK	Me_1_2	2	1	y7	712.856449	813.414131	33.74	610875	716.863549	821.42833	33.74	45656960
AGPNGTLFVADAYK	Me_1_3	2	1	y7	712.856449	813.414131	33.74	531351	716.863549	821.42833	33.74	41911756
AGPNGTLFVADAYK	Me_2_1	2	1	y7	712.856449	813.414131	33.74	613921	716.863549	821.42833	33.74	45654900
AGPNGTLFVADAYK	Me_2_2	2	1	y7	712.856449	813.414131	33.75	490812	716.863549	821.42833	33.82	36019848
AGPNGTLFVADAYK	Me_2_3	2	1	y7	712.856449	813.414131	33.88	552069	716.863549	821.42833	33.88	37857524
AGPNGTLFVADAYK	Me_3_1	2	1	y7	712.856449	813.414131	33.81	523577	716.863549	821.42833	33.81	40417412
AGPNGTLFVADAYK	Me_3_2	2	1	y7	712.856449	813.414131	33.75	373552	716.863549	821.42833	33.68	30876128
AGPNGTLFVADAYK	Me_3_3	2	1	y7	712.856449	813.414131	33.81	431471	716.863549	821.42833	33.81	33359862
AGPNGTLFVADAYK	Me_4_1	2	1	y7	712.856449	813.414131	33.89	385832	716.863549	821.42833	33.89	27190466
AGPNGTLFVADAYK	Me_4_2	2	1	y7	712.856449	813.414131	33.68	511844	716.863549	821.42833	33.68	39476912
AGPNGTLFVADAYK	Me_4_3	2	1	y7	712.856449	813.414131	33.82	343834	716.863549	821.42833	33.75	25500766
AGPNGTLFVADAYK	Me_5_1	2	1	y7	712.856449	813.414131	33.75	507271	716.863549	821.42833	33.75	37404796
AGPNGTLFVADAYK	Me_5_2	2	1	y7	712.856449	813.414131	33.74	598007	716.863549	821.42833	33.74	40806128
AGPNGTLFVADAYK	Me_5_3	2	1	y7	712.856449	813.414131	33.67	583625	716.863549	821.42833	33.67	37597160
DIENFNSTQK	Hi_1_1	2	1	y8	598.775125	968.431966	20.36	15476169	602.782224	976.446165	20.36	29756140
DIENFNSTQK	Hi_1_2	2	1	y8	598.775125	968.431966	20.25	12989820	602.782224	976.446165	20.25	27307714
DIENFNSTQK	Hi_1_3	2	1	y8	598.775125	968.431966	20.32	13859721	602.782224	976.446165	20.32	29283206
DIENFNSTQK	Hi_2_1	2	1	y8	598.775125	968.431966	20.28	15652645	602.782224	976.446165	20.28	34675976
DIENFNSTQK	Hi_2_2	2	1	y8	598.775125	968.431966	20.32	16509679	602.782224	976.446165	20.32	36929844
DIENFNSTQK	Hi_2_3	2	1	y8	598.775125	968.431966	20.32	11808026	602.782224	976.446165	20.32	23738206
DIENFNSTQK	Hi_3_1	2	1	y8	598.775125	968.431966	20.22	8719016	602.782224	976.446165	20.22	18477956
DIENFNSTQK	Hi_3_2	2	1	y8	598.775125	968.431966	20.24	11023150	602.782224	976.446165	20.24	22106750
DIENFNSTQK	Hi_3_3	2	1	y8	598.775125	968.431966	20.17	16103204	602.782224	976.446165	20.17	32179250
DIENFNSTQK	Hi_4_1	2	1	y8	598.775125	968.431966	20.22	9062976	602.782224	976.446165	20.22	17612890
DIENFNSTQK	Hi_4_2	2	1	y8	598.775125	968.431966	20.21	13754953	602.782224	976.446165	20.21	26434302
DIENFNSTQK	Hi_4_3	2	1	y8	598.775125	968.431966	20.29	12249297	602.782224	976.446165	20.29	23771676
DIENFNSTQK	Hi_5_1	2	1	y8	598.775125	968.431966	20.21	12898769	602.782224	976.446165	20.21	27033526
DIENFNSTQK	Hi_5_2	2	1	y8	598.775125	968.431966	20.14	10443665	602.782224	976.446165	20.14	21082138
DIENFNSTQK	Hi_5_3	2	1	y8	598.775125	968.431966	20.29	10786384	602.782224	976.446165	20.29	22917332
DIENFNSTQK	Lo_1_1	2	1	y8	598.775125	968.431966	20.39	9706721	602.782224	976.446165	20.46	477826
DIENFNSTQK	Lo_1_2	2	1	y8	598.775125	968.431966	20.47	13260528	602.782224	976.446165	20.47	735052
DIENFNSTQK	Lo_1_3	2	1	y8	598.775125	968.431966	20.4	13244352	602.782224	976.446165	20.4	709592
DIENFNSTQK	Lo_2_1	2	1	y8	598.775125	968.431966	20.32	15233511	602.782224	976.446165	20.32	799137
DIENFNSTQK	Lo_2_2	2	1	y8	598.775125	968.431966	20.39	13045304	602.782224	976.446165	20.39	821075
DIENFNSTQK	Lo_2_3	2	1	y8	598.775125	968.431966	20.3	10093753	602.782224	976.446165	20.3	606539
DIENFNSTQK	Lo_3_1	2	1	y8	598.775125	968.431966	20.43	12697022	602.782224	976.446165	20.43	697555
DIENFNSTQK	Lo_3_2	2	1	y8	598.775125	968.431966	20.36	10913812	602.782224	976.446165	20.43	595063
DIENFNSTQK	Lo_3_3	2	1	y8	598.775125	968.431966	20.39	14826152	602.782224	976.446165	20.32	808703
DIENFNSTQK	Lo_4_1	2	1	y8	598.775125	968.431966	20.21	10536380	602.782224	976.446165	20.21	631516
DIENFNSTQK	Lo_4_2	2	1	y8	598.775125	968.431966	20.32	10503214	602.782224	976.446165	20.32	607558
DIENFNSTQK	Lo_4_3	2	1	y8	598.775125	968.431966	20.29	9835218	602.782224	976.446165	20.29	539176
DIENFNSTQK	Lo_5_1	2	1	y8	598.775125	968.431966	20.32	14338489	602.782224	976.446165	20.25	776223
DIENFNSTQK	Lo_5_2	2	1	y8	598.775125	968.431966	20.25	12887677	602.782224	976.446165	20.25	763499
DIENFNSTQK	Lo_5_3	2	1	y8	598.775125	968.431966	20.25	11165520	602.782224	976.446165	20.25	591574
DIENFNSTQK	Me_1_1	2	1	y8	598.775125	968.431966	20.36	11074946	602.782224	976.446165	20.29	15434431
DIENFNSTQK	Me_1_2	2	1	y8	598.775125	968.431966	20.18	16961312	602.782224	976.446165	20.18	21124630
DIENFNSTQK	Me_1_3	2	1	y8	598.775125	968.431966	20.28	16196925	602.782224	976.446165	20.28	21833626
DIENFNSTQK	Me_2_1	2	1	y8	598.775125	968.431966	20.28	16198186	602.782224	976.446165	20.28	22012236
DIENFNSTQK	Me_2_2	2	1	y8	598.775125	968.431966	20.25	13440909	602.782224	976.446165	20.25	18535114
DIENFNSTQK	Me_2_3	2	1	y8	598.775125	968.431966	20.36	15126089	602.782224	976.446165	20.36	21976548
DIENFNSTQK	Me_3_1	2	1	y8	598.775125	968.431966	20.31	13467861	602.782224	976.446165	20.31	19263068
DIENFNSTQK	Me_3_2	2	1	y8	598.775125	968.431966	20.15	12078440	602.782224	976.446165	20.15	16874856
DIENFNSTQK	Me_3_3	2	1	y8	598.775125	968.431966	20.28	13361237	602.782224	976.446165	20.28	17936898
DIENFNSTQK	Me_4_1	2	1	y8	598.775125	968.431966	20.29	9319382	602.782224	976.446165	20.29	13947623
DIENFNSTQK	Me_4_2	2	1	y8	598.775125	968.431966	20.21	13529598	602.782224	976.446165	20.21	18637172
DIENFNSTQK	Me_4_3	2	1	y8	598.775125	968.431966	20.22	8951036	602.782224	976.446165	20.15	12491883
DIENFNSTQK	Me_5_1	2	1	y8	598.775125	968.431966	20.18	14400554	602.782224	976.446165	20.18	18227790
DIENFNSTQK	Me_5_2	2	1	y8	598.775125	968.431966	20.29	14306266	602.782224	976.446165	20.29	18553454
DIENFNSTQK	Me_5_3	2	1	y8	598.775125	968.431966	20.14	11593409	602.782224	976.446165	20.14	16463767
DIENFNSTQK	Hi_1_1	2	1	y7	598.775125	839.389373	20.36	12317701	602.782224	847.403572	20.36	26248532
DIENFNSTQK	Hi_1_2	2	1	y7	598.775125	839.389373	20.25	11047555	602.782224	847.403572	20.25	21099914
DIENFNSTQK	Hi_1_3	2	1	y7	598.775125	839.389373	20.32	11334694	602.782224	847.403572	20.32	25251844
DIENFNSTQK	Hi_2_1	2	1	y7	598.775125	839.389373	20.28	11585356	602.782224	847.403572	20.28	26531330
DIENFNSTQK	Hi_2_2	2	1	y7	598.775125	839.389373	20.32	14404465	602.782224	847.403572	20.32	29842652
DIENFNSTQK	Hi_2_3	2	1	y7	598.775125	839.389373	20.32	10032568	602.782224	847.403572	20.32	18075404
DIENFNSTQK	Hi_3_1	2	1	y7	598.775125	839.389373	20.22	7407100	602.782224	847.403572	20.22	14233954
DIENFNSTQK	Hi_3_2	2	1	y7	598.775125	839.389373	20.24	9118238	602.782224	847.403572	20.24	19243080
DIENFNSTQK	Hi_3_3	2	1	y7	598.775125	839.389373	20.17	13036925	602.782224	847.403572	20.17	26088904
DIENFNSTQK	Hi_4_1	2	1	y7	598.775125	839.389373	20.22	7664709	602.782224	847.403572	20.22	13979697
DIENFNSTQK	Hi_4_2	2	1	y7	598.775125	839.389373	20.21	11574033	602.782224	847.403572	20.21	20048504
DIENFNSTQK	Hi_4_3	2	1	y7	598.775125	839.389373	20.29	10248954	602.782224	847.403572	20.29	20453828
DIENFNSTQK	Hi_5_1	2	1	y7	598.775125	839.389373	20.21	10665311	602.782224	847.403572	20.21	21708244
DIENFNSTQK	Hi_5_2	2	1	y7	598.775125	839.389373	20.14	9424590	602.782224	847.403572	20.07	17596536
DIENFNSTQK	Hi_5_3	2	1	y7	598.775125	839.389373	20.29	9375789	602.782224	847.403572	20.29	18565206
DIENFNSTQK	Lo_1_1	2	1	y7	598.775125	839.389373	20.39	7667700	602.782224	847.403572	20.39	363467
DIENFNSTQK	Lo_1_2	2	1	y7	598.775125	839.389373	20.47	11127382	602.782224	847.403572	20.47	568833
DIENFNSTQK	Lo_1_3	2	1	y7	598.775125	839.389373	20.4	11083908	602.782224	847.403572	20.4	559636
DIENFNSTQK	Lo_2_1	2	1	y7	598.775125	839.389373	20.32	11913502	602.782224	847.403572	20.32	685178
DIENFNSTQK	Lo_2_2	2	1	y7	598.775125	839.389373	20.39	10786815	602.782224	847.403572	20.39	615045
DIENFNSTQK	Lo_2_3	2	1	y7	598.775125	839.389373	20.3	8795460	602.782224	847.403572	20.3	439470
DIENFNSTQK	Lo_3_1	2	1	y7	598.775125	839.389373	20.43	10165354	602.782224	847.403572	20.43	558826
DIENFNSTQK	Lo_3_2	2	1	y7	598.775125	839.389373	20.36	8324613	602.782224	847.403572	20.43	423565
DIENFNSTQK	Lo_3_3	2	1	y7	598.775125	839.389373	20.39	12693879	602.782224	847.403572	20.32	631421
DIENFNSTQK	Lo_4_1	2	1	y7	598.775125	839.389373	20.21	8257977	602.782224	847.403572	20.21	542155
DIENFNSTQK	Lo_4_2	2	1	y7	598.775125	839.389373	20.32	7968828	602.782224	847.403572	20.32	463516
DIENFNSTQK	Lo_4_3	2	1	y7	598.775125	839.389373	20.29	8190993	602.782224	847.403572	20.29	438924
DIENFNSTQK	Lo_5_1	2	1	y7	598.775125	839.389373	20.25	12090806	602.782224	847.403572	20.25	611023
DIENFNSTQK	Lo_5_2	2	1	y7	598.775125	839.389373	20.25	10394371	602.782224	847.403572	20.25	612312
DIENFNSTQK	Lo_5_3	2	1	y7	598.775125	839.389373	20.25	8867453	602.782224	847.403572	20.25	517356
DIENFNSTQK	Me_1_1	2	1	y7	598.775125	839.389373	20.29	9614372	602.782224	847.403572	20.29	11865766
DIENFNSTQK	Me_1_2	2	1	y7	598.775125	839.389373	20.18	12938154	602.782224	847.403572	20.18	17979906
DIENFNSTQK	Me_1_3	2	1	y7	598.775125	839.389373	20.28	12578828	602.782224	847.403572	20.28	17139736
DIENFNSTQK	Me_2_1	2	1	y7	598.775125	839.389373	20.28	13567282	602.782224	847.403572	20.28	18664290
DIENFNSTQK	Me_2_2	2	1	y7	598.775125	839.389373	20.25	11553836	602.782224	847.403572	20.25	14266157
DIENFNSTQK	Me_2_3	2	1	y7	598.775125	839.389373	20.36	11858901	602.782224	847.403572	20.36	17456834
DIENFNSTQK	Me_3_1	2	1	y7	598.775125	839.389373	20.31	11946998	602.782224	847.403572	20.31	15919240
DIENFNSTQK	Me_3_2	2	1	y7	598.775125	839.389373	20.15	9779452	602.782224	847.403572	20.15	13822781
DIENFNSTQK	Me_3_3	2	1	y7	598.775125	839.389373	20.28	11105569	602.782224	847.403572	20.28	13743161
DIENFNSTQK	Me_4_1	2	1	y7	598.775125	839.389373	20.29	7747007	602.782224	847.403572	20.29	11127544
DIENFNSTQK	Me_4_2	2	1	y7	598.775125	839.389373	20.21	11038246	602.782224	847.403572	20.21	16667157
DIENFNSTQK	Me_4_3	2	1	y7	598.775125	839.389373	20.15	7399424	602.782224	847.403572	20.15	10068721
DIENFNSTQK	Me_5_1	2	1	y7	598.775125	839.389373	20.18	11547067	602.782224	847.403572	20.18	14918855
DIENFNSTQK	Me_5_2	2	1	y7	598.775125	839.389373	20.29	11889611	602.782224	847.403572	20.29	15295301
DIENFNSTQK	Me_5_3	2	1	y7	598.775125	839.389373	20.14	9924172	602.782224	847.403572	20.14	14029319
DIENFNSTQK	Hi_1_1	2	1	y6	598.775125	725.346446	20.36	9880536	602.782224	733.360645	20.36	19475258
DIENFNSTQK	Hi_1_2	2	1	y6	598.775125	725.346446	20.25	8361675	602.782224	733.360645	20.25	17056198
DIENFNSTQK	Hi_1_3	2	1	y6	598.775125	725.346446	20.32	9770435	602.782224	733.360645	20.32	18695774
DIENFNSTQK	Hi_2_1	2	1	y6	598.775125	725.346446	20.28	8871897	602.782224	733.360645	20.28	20298354
DIENFNSTQK	Hi_2_2	2	1	y6	598.775125	725.346446	20.32	11711613	602.782224	733.360645	20.32	21552070
DIENFNSTQK	Hi_2_3	2	1	y6	598.775125	725.346446	20.32	7617715	602.782224	733.360645	20.32	15612354
DIENFNSTQK	Hi_3_1	2	1	y6	598.775125	725.346446	20.22	6089137	602.782224	733.360645	20.22	12242609
DIENFNSTQK	Hi_3_2	2	1	y6	598.775125	725.346446	20.24	6769843	602.782224	733.360645	20.24	13418490
DIENFNSTQK	Hi_3_3	2	1	y6	598.775125	725.346446	20.17	10363318	602.782224	733.360645	20.17	21674624
DIENFNSTQK	Hi_4_1	2	1	y6	598.775125	725.346446	20.22	5881162	602.782224	733.360645	20.22	11456312
DIENFNSTQK	Hi_4_2	2	1	y6	598.775125	725.346446	20.21	9644554	602.782224	733.360645	20.21	16248792
DIENFNSTQK	Hi_4_3	2	1	y6	598.775125	725.346446	20.29	8200190	602.782224	733.360645	20.29	15214185
DIENFNSTQK	Hi_5_1	2	1	y6	598.775125	725.346446	20.21	8646882	602.782224	733.360645	20.21	17367726
DIENFNSTQK	Hi_5_2	2	1	y6	598.775125	725.346446	20.07	7013579	602.782224	733.360645	20.14	13440714
DIENFNSTQK	Hi_5_3	2	1	y6	598.775125	725.346446	20.29	7759934	602.782224	733.360645	20.29	14926603
DIENFNSTQK	Lo_1_1	2	1	y6	598.775125	725.346446	20.39	5868477	602.782224	733.360645	20.39	292184
DIENFNSTQK	Lo_1_2	2	1	y6	598.775125	725.346446	20.47	8627739	602.782224	733.360645	20.47	420926
DIENFNSTQK	Lo_1_3	2	1	y6	598.775125	725.346446	20.4	8698066	602.782224	733.360645	20.4	435450
DIENFNSTQK	Lo_2_1	2	1	y6	598.775125	725.346446	20.32	9434894	602.782224	733.360645	20.32	544351
DIENFNSTQK	Lo_2_2	2	1	y6	598.775125	725.346446	20.39	8148669	602.782224	733.360645	20.39	548298
DIENFNSTQK	Lo_2_3	2	1	y6	598.775125	725.346446	20.3	6671943	602.782224	733.360645	20.3	344892
DIENFNSTQK	Lo_3_1	2	1	y6	598.775125	725.346446	20.43	8431202	602.782224	733.360645	20.43	444383
DIENFNSTQK	Lo_3_2	2	1	y6	598.775125	725.346446	20.36	6513526	602.782224	733.360645	20.43	361456
DIENFNSTQK	Lo_3_3	2	1	y6	598.775125	725.346446	20.39	8866532	602.782224	733.360645	20.32	481077
DIENFNSTQK	Lo_4_1	2	1	y6	598.775125	725.346446	20.21	7010564	602.782224	733.360645	20.21	392592
DIENFNSTQK	Lo_4_2	2	1	y6	598.775125	725.346446	20.32	6237709	602.782224	733.360645	20.32	340797
DIENFNSTQK	Lo_4_3	2	1	y6	598.775125	725.346446	20.29	7068539	602.782224	733.360645	20.29	299108
DIENFNSTQK	Lo_5_1	2	1	y6	598.775125	725.346446	20.25	9716440	602.782224	733.360645	20.25	506045
DIENFNSTQK	Lo_5_2	2	1	y6	598.775125	725.346446	20.25	8354386	602.782224	733.360645	20.25	489005
DIENFNSTQK	Lo_5_3	2	1	y6	598.775125	725.346446	20.25	7216978	602.782224	733.360645	20.25	405811
DIENFNSTQK	Me_1_1	2	1	y6	598.775125	725.346446	20.36	6798741	602.782224	733.360645	20.29	9947102
DIENFNSTQK	Me_1_2	2	1	y6	598.775125	725.346446	20.18	10685637	602.782224	733.360645	20.18	14311672
DIENFNSTQK	Me_1_3	2	1	y6	598.775125	725.346446	20.28	9605163	602.782224	733.360645	20.28	13508605
DIENFNSTQK	Me_2_1	2	1	y6	598.775125	725.346446	20.28	10684537	602.782224	733.360645	20.28	14875574
DIENFNSTQK	Me_2_2	2	1	y6	598.775125	725.346446	20.25	7986816	602.782224	733.360645	20.25	11618770
DIENFNSTQK	Me_2_3	2	1	y6	598.775125	725.346446	20.36	9553661	602.782224	733.360645	20.36	14511220
DIENFNSTQK	Me_3_1	2	1	y6	598.775125	725.346446	20.31	9964664	602.782224	733.360645	20.31	12815227
DIENFNSTQK	Me_3_2	2	1	y6	598.775125	725.346446	20.15	7579244	602.782224	733.360645	20.15	10458131
DIENFNSTQK	Me_3_3	2	1	y6	598.775125	725.346446	20.28	8379779	602.782224	733.360645	20.28	10136888
DIENFNSTQK	Me_4_1	2	1	y6	598.775125	725.346446	20.29	6059358	602.782224	733.360645	20.29	8239070
DIENFNSTQK	Me_4_2	2	1	y6	598.775125	725.346446	20.21	9318520	602.782224	733.360645	20.21	13484089
DIENFNSTQK	Me_4_3	2	1	y6	598.775125	725.346446	20.22	6160877	602.782224	733.360645	20.15	8225260
DIENFNSTQK	Me_5_1	2	1	y6	598.775125	725.346446	20.18	8483496	602.782224	733.360645	20.18	11769383
DIENFNSTQK	Me_5_2	2	1	y6	598.775125	725.346446	20.29	9252247	602.782224	733.360645	20.29	11401076
DIENFNSTQK	Me_5_3	2	1	y6	598.775125	725.346446	20.14	7769301	602.782224	733.360645	20.14	10017926
FNETTEK	Hi_1_1	2	1	y6	435.19799	722.32029	10.48	15795	439.20509	730.334489	10.48	8369205
FNETTEK	Hi_1_2	2	1	y6	435.19799	722.32029	8.38	16773	439.20509	730.334489	8.37	7996429
FNETTEK	Hi_1_3	2	1	y6	435.19799	722.32029	10.31	28885	439.20509	730.334489	10.34	20883834
FNETTEK	Hi_2_1	2	1	y6	435.19799	722.32029	10.45	31108	439.20509	730.334489	10.43	16917832
FNETTEK	Hi_2_2	2	1	y6	435.19799	722.32029	10.36	35279	439.20509	730.334489	10.38	24660100
FNETTEK	Hi_2_3	2	1	y6	435.19799	722.32029	10.33	23038	439.20509	730.334489	10.36	18401914
FNETTEK	Hi_3_1	2	1	y6	435.19799	722.32029	10.13	12861	439.20509	730.334489	10.12	15579270
FNETTEK	Hi_3_2	2	1	y6	435.19799	722.32029	10.13	20791	439.20509	730.334489	10.13	15628141
FNETTEK	Hi_3_3	2	1	y6	435.19799	722.32029	10.03	20632	439.20509	730.334489	10.02	19003706
FNETTEK	Hi_4_1	2	1	y6	435.19799	722.32029	9.74	3370	439.20509	730.334489	9.81	15615350
FNETTEK	Hi_4_2	2	1	y6	435.19799	722.32029	10.57	36319	439.20509	730.334489	10.6	20312674
FNETTEK	Hi_4_3	2	1	y6	435.19799	722.32029	10.54	31216	439.20509	730.334489	10.57	18522440
FNETTEK	Hi_5_1	2	1	y6	435.19799	722.32029	10.37	28012	439.20509	730.334489	10.34	19340090
FNETTEK	Hi_5_2	2	1	y6	435.19799	722.32029	10.22	21915	439.20509	730.334489	10.24	16317947
FNETTEK	Hi_5_3	2	1	y6	435.19799	722.32029	10.53	24847	439.20509	730.334489	10.53	16266990
FNETTEK	Lo_1_1	2	1	y6	435.19799	722.32029	10.32	6046	439.20509	730.334489	10.33	370236
FNETTEK	Lo_1_2	2	1	y6	435.19799	722.32029	10.4	13542	439.20509	730.334489	10.45	401861
FNETTEK	Lo_1_3	2	1	y6	435.19799	722.32029	10.45	4436	439.20509	730.334489	10.47	256079
FNETTEK	Lo_2_1	2	1	y6	435.19799	722.32029	10.4	9737	439.20509	730.334489	10.4	480282
FNETTEK	Lo_2_2	2	1	y6	435.19799	722.32029	10.26	6250	439.20509	730.334489	10.25	571916
FNETTEK	Lo_2_3	2	1	y6	435.19799	722.32029	9.7	1307	439.20509	730.334489	9.8	370661
FNETTEK	Lo_3_1	2	1	y6	435.19799	722.32029	10.53	9723	439.20509	730.334489	10.5	558314
FNETTEK	Lo_3_2	2	1	y6	435.19799	722.32029	9.13	0	439.20509	730.334489	9.89	409370
FNETTEK	Lo_3_3	2	1	y6	435.19799	722.32029	10.43	12315	439.20509	730.334489	10.44	577048
FNETTEK	Lo_4_1	2	1	y6	435.19799	722.32029	10.25	3966	439.20509	730.334489	10.26	372146
FNETTEK	Lo_4_2	2	1	y6	435.19799	722.32029	10.04	2077	439.20509	730.334489	10.08	418566
FNETTEK	Lo_4_3	2	1	y6	435.19799	722.32029	10.4	4312	439.20509	730.334489	10.41	379193
FNETTEK	Lo_5_1	2	1	y6	435.19799	722.32029	10.5	7845	439.20509	730.334489	10.53	452158
FNETTEK	Lo_5_2	2	1	y6	435.19799	722.32029	10.63	7222	439.20509	730.334489	10.64	544030
FNETTEK	Lo_5_3	2	1	y6	435.19799	722.32029	10.6	5369	439.20509	730.334489	10.56	444096
FNETTEK	Me_1_1	2	1	y6	435.19799	722.32029	10.28	14119	439.20509	730.334489	10.21	11209880
FNETTEK	Me_1_2	2	1	y6	435.19799	722.32029	10.31	27111	439.20509	730.334489	10.34	15730078
FNETTEK	Me_1_3	2	1	y6	435.19799	722.32029	10.36	26734	439.20509	730.334489	10.35	14485698
FNETTEK	Me_2_1	2	1	y6	435.19799	722.32029	10.41	31370	439.20509	730.334489	10.39	14535370
FNETTEK	Me_2_2	2	1	y6	435.19799	722.32029	9.99	20273	439.20509	730.334489	9.98	13537436
FNETTEK	Me_2_3	2	1	y6	435.19799	722.32029	10.46	24752	439.20509	730.334489	10.47	14919728
FNETTEK	Me_3_1	2	1	y6	435.19799	722.32029	10.5	22027	439.20509	730.334489	10.53	13930043
FNETTEK	Me_3_2	2	1	y6	435.19799	722.32029	10.3	14105	439.20509	730.334489	10.32	11893000
FNETTEK	Me_3_3	2	1	y6	435.19799	722.32029	10.73	14930	439.20509	730.334489	10.7	13116845
FNETTEK	Me_4_1	2	1	y6	435.19799	722.32029	10.56	13618	439.20509	730.334489	10.57	11572880
FNETTEK	Me_4_2	2	1	y6	435.19799	722.32029	10.59	31540	439.20509	730.334489	10.54	15148771
FNETTEK	Me_4_3	2	1	y6	435.19799	722.32029	10.36	8571	439.20509	730.334489	10.34	10677340
FNETTEK	Me_5_1	2	1	y6	435.19799	722.32029	10.42	16055	439.20509	730.334489	10.43	13883906
FNETTEK	Me_5_2	2	1	y6	435.19799	722.32029	10.59	25301	439.20509	730.334489	10.6	15385838
FNETTEK	Me_5_3	2	1	y6	435.19799	722.32029	10.33	18988	439.20509	730.334489	10.32	11330097
FNETTEK	Hi_1_1	2	1	y5	435.19799	607.293347	10.46	7884	439.20509	615.307546	10.48	4813512
FNETTEK	Hi_1_2	2	1	y5	435.19799	607.293347	8.36	5669	439.20509	615.307546	8.37	5134282
FNETTEK	Hi_1_3	2	1	y5	435.19799	607.293347	10.34	12073	439.20509	615.307546	10.34	11799083
FNETTEK	Hi_2_1	2	1	y5	435.19799	607.293347	10.48	11312	439.20509	615.307546	10.43	10009390
FNETTEK	Hi_2_2	2	1	y5	435.19799	607.293347	10.38	18237	439.20509	615.307546	10.38	13207671
FNETTEK	Hi_2_3	2	1	y5	435.19799	607.293347	10.33	4129	439.20509	615.307546	10.32	10116858
FNETTEK	Hi_3_1	2	1	y5	435.19799	607.293347	10.07	5157	439.20509	615.307546	10.11	8163117
FNETTEK	Hi_3_2	2	1	y5	435.19799	607.293347	10.12	9404	439.20509	615.307546	10.13	8668629
FNETTEK	Hi_3_3	2	1	y5	435.19799	607.293347	9.92	10269	439.20509	615.307546	10	10568118
FNETTEK	Hi_4_1	2	1	y5	435.19799	607.293347	10.7	1378	439.20509	615.307546	9.79	8352795
FNETTEK	Hi_4_2	2	1	y5	435.19799	607.293347	10.6	11258	439.20509	615.307546	10.6	11729459
FNETTEK	Hi_4_3	2	1	y5	435.19799	607.293347	10.57	15385	439.20509	615.307546	10.54	10556792
FNETTEK	Hi_5_1	2	1	y5	435.19799	607.293347	10.37	11933	439.20509	615.307546	10.34	10595554
FNETTEK	Hi_5_2	2	1	y5	435.19799	607.293347	10.22	9017	439.20509	615.307546	10.24	9212115
FNETTEK	Hi_5_3	2	1	y5	435.19799	607.293347	10.53	5178	439.20509	615.307546	10.53	8410782
FNETTEK	Lo_1_1	2	1	y5	435.19799	607.293347	10.16	0	439.20509	615.307546	10.33	190207
FNETTEK	Lo_1_2	2	1	y5	435.19799	607.293347	10.4	5303	439.20509	615.307546	10.4	229859
FNETTEK	Lo_1_3	2	1	y5	435.19799	607.293347	10.45	1757	439.20509	615.307546	10.45	153900
FNETTEK	Lo_2_1	2	1	y5	435.19799	607.293347	10.33	2596	439.20509	615.307546	10.38	269539
FNETTEK	Lo_2_2	2	1	y5	435.19799	607.293347	10.24	4961	439.20509	615.307546	10.25	320818
FNETTEK	Lo_2_3	2	1	y5	435.19799	607.293347	9.24	0	439.20509	615.307546	9.75	196098
FNETTEK	Lo_3_1	2	1	y5	435.19799	607.293347	10.53	6214	439.20509	615.307546	10.5	319517
FNETTEK	Lo_3_2	2	1	y5	435.19799	607.293347	10.15	553	439.20509	615.307546	9.85	223752
FNETTEK	Lo_3_3	2	1	y5	435.19799	607.293347	10.49	1640	439.20509	615.307546	10.47	348880
FNETTEK	Lo_4_1	2	1	y5	435.19799	607.293347	10.28	676	439.20509	615.307546	10.24	215585
FNETTEK	Lo_4_2	2	1	y5	435.19799	607.293347	10.16	557	439.20509	615.307546	10.05	204430
FNETTEK	Lo_4_3	2	1	y5	435.19799	607.293347	10.43	4138	439.20509	615.307546	10.41	197156
FNETTEK	Lo_5_1	2	1	y5	435.19799	607.293347	10.53	5537	439.20509	615.307546	10.53	268230
FNETTEK	Lo_5_2	2	1	y5	435.19799	607.293347	10.64	4579	439.20509	615.307546	10.64	301099
FNETTEK	Lo_5_3	2	1	y5	435.19799	607.293347	10.6	1549	439.20509	615.307546	10.54	266530
FNETTEK	Me_1_1	2	1	y5	435.19799	607.293347	10.28	6258	439.20509	615.307546	10.21	6058668
FNETTEK	Me_1_2	2	1	y5	435.19799	607.293347	10.31	13409	439.20509	615.307546	10.34	8615352
FNETTEK	Me_1_3	2	1	y5	435.19799	607.293347	10.37	7541	439.20509	615.307546	10.34	7783950
FNETTEK	Me_2_1	2	1	y5	435.19799	607.293347	10.42	13292	439.20509	615.307546	10.4	8137374
FNETTEK	Me_2_2	2	1	y5	435.19799	607.293347	10.02	3287	439.20509	615.307546	10	7669773
FNETTEK	Me_2_3	2	1	y5	435.19799	607.293347	10.47	8087	439.20509	615.307546	10.47	8163950
FNETTEK	Me_3_1	2	1	y5	435.19799	607.293347	10.49	15682	439.20509	615.307546	10.53	8383253
FNETTEK	Me_3_2	2	1	y5	435.19799	607.293347	10.29	2557	439.20509	615.307546	10.32	6198162
FNETTEK	Me_3_3	2	1	y5	435.19799	607.293347	10.7	11346	439.20509	615.307546	10.7	7587197
FNETTEK	Me_4_1	2	1	y5	435.19799	607.293347	10.6	3174	439.20509	615.307546	10.57	6308643
FNETTEK	Me_4_2	2	1	y5	435.19799	607.293347	10.66	8836	439.20509	615.307546	10.54	8226204
FNETTEK	Me_4_3	2	1	y5	435.19799	607.293347	10.35	3422	439.20509	615.307546	10.37	5435505
FNETTEK	Me_5_1	2	1	y5	435.19799	607.293347	10.43	10150	439.20509	615.307546	10.41	7899496
FNETTEK	Me_5_2	2	1	y5	435.19799	607.293347	10.59	8241	439.20509	615.307546	10.57	8347156
FNETTEK	Me_5_3	2	1	y5	435.19799	607.293347	10.33	7703	439.20509	615.307546	10.3	6298354
FNETTEK	Hi_1_1	2	1	y4	435.19799	478.250754	10.46	11157	439.20509	486.264953	10.48	4314938
FNETTEK	Hi_1_2	2	1	y4	435.19799	478.250754	8.35	4503	439.20509	486.264953	8.37	5266751
FNETTEK	Hi_1_3	2	1	y4	435.19799	478.250754	10.31	15217	439.20509	486.264953	10.34	10638088
FNETTEK	Hi_2_1	2	1	y4	435.19799	478.250754	10.45	10102	439.20509	486.264953	10.44	8237253
FNETTEK	Hi_2_2	2	1	y4	435.19799	478.250754	10.38	18003	439.20509	486.264953	10.38	12057227
FNETTEK	Hi_2_3	2	1	y4	435.19799	478.250754	10.33	8816	439.20509	486.264953	10.34	8765520
FNETTEK	Hi_3_1	2	1	y4	435.19799	478.250754	10.14	4622	439.20509	486.264953	10.1	7542959
FNETTEK	Hi_3_2	2	1	y4	435.19799	478.250754	10.14	6752	439.20509	486.264953	10.13	7780278
FNETTEK	Hi_3_3	2	1	y4	435.19799	478.250754	10.01	6504	439.20509	486.264953	9.99	9424658
FNETTEK	Hi_4_1	2	1	y4	435.19799	478.250754	8.85	0	439.20509	486.264953	9.76	7836880
FNETTEK	Hi_4_2	2	1	y4	435.19799	478.250754	10.6	9658	439.20509	486.264953	10.6	10580539
FNETTEK	Hi_4_3	2	1	y4	435.19799	478.250754	10.57	8722	439.20509	486.264953	10.57	8784184
FNETTEK	Hi_5_1	2	1	y4	435.19799	478.250754	10.31	6015	439.20509	486.264953	10.34	9663693
FNETTEK	Hi_5_2	2	1	y4	435.19799	478.250754	10.25	5221	439.20509	486.264953	10.24	8279920
FNETTEK	Hi_5_3	2	1	y4	435.19799	478.250754	10.53	8764	439.20509	486.264953	10.53	7921487
FNETTEK	Lo_1_1	2	1	y4	435.19799	478.250754	10.16	0	439.20509	486.264953	10.36	160282
FNETTEK	Lo_1_2	2	1	y4	435.19799	478.250754	10.4	1618	439.20509	486.264953	10.45	209106
FNETTEK	Lo_1_3	2	1	y4	435.19799	478.250754	10.33	0	439.20509	486.264953	10.45	128838
FNETTEK	Lo_2_1	2	1	y4	435.19799	478.250754	10.45	2425	439.20509	486.264953	10.38	236320
FNETTEK	Lo_2_2	2	1	y4	435.19799	478.250754	10.27	3984	439.20509	486.264953	10.24	275145
FNETTEK	Lo_2_3	2	1	y4	435.19799	478.250754	9.24	0	439.20509	486.264953	9.8	177874
FNETTEK	Lo_3_1	2	1	y4	435.19799	478.250754	10.53	1627	439.20509	486.264953	10.5	265714
FNETTEK	Lo_3_2	2	1	y4	435.19799	478.250754	9.56	1330	439.20509	486.264953	9.82	189372
FNETTEK	Lo_3_3	2	1	y4	435.19799	478.250754	10.47	2146	439.20509	486.264953	10.47	274858
FNETTEK	Lo_4_1	2	1	y4	435.19799	478.250754	10.23	1843	439.20509	486.264953	10.27	177081
FNETTEK	Lo_4_2	2	1	y4	435.19799	478.250754	9.69	0	439.20509	486.264953	10.03	185873
FNETTEK	Lo_4_3	2	1	y4	435.19799	478.250754	10.26	0	439.20509	486.264953	10.41	193708
FNETTEK	Lo_5_1	2	1	y4	435.19799	478.250754	10.57	5394	439.20509	486.264953	10.5	240956
FNETTEK	Lo_5_2	2	1	y4	435.19799	478.250754	10.66	4244	439.20509	486.264953	10.64	262962
FNETTEK	Lo_5_3	2	1	y4	435.19799	478.250754	10.8	3790	439.20509	486.264953	10.56	241360
FNETTEK	Me_1_1	2	1	y4	435.19799	478.250754	10.28	3959	439.20509	486.264953	10.21	5582841
FNETTEK	Me_1_2	2	1	y4	435.19799	478.250754	10.29	11578	439.20509	486.264953	10.29	7733314
FNETTEK	Me_1_3	2	1	y4	435.19799	478.250754	10.31	11553	439.20509	486.264953	10.34	7188319
FNETTEK	Me_2_1	2	1	y4	435.19799	478.250754	10.37	15203	439.20509	486.264953	10.39	7169928
FNETTEK	Me_2_2	2	1	y4	435.19799	478.250754	9.99	7870	439.20509	486.264953	9.98	6943810
FNETTEK	Me_2_3	2	1	y4	435.19799	478.250754	10.47	8799	439.20509	486.264953	10.47	6906736
FNETTEK	Me_3_1	2	1	y4	435.19799	478.250754	10.5	13338	439.20509	486.264953	10.53	7379609
FNETTEK	Me_3_2	2	1	y4	435.19799	478.250754	10.25	1153	439.20509	486.264953	10.29	5630824
FNETTEK	Me_3_3	2	1	y4	435.19799	478.250754	10.7	14053	439.20509	486.264953	10.71	6639650
FNETTEK	Me_4_1	2	1	y4	435.19799	478.250754	10.57	4349	439.20509	486.264953	10.57	5279186
FNETTEK	Me_4_2	2	1	y4	435.19799	478.250754	10.59	7334	439.20509	486.264953	10.54	7534472
FNETTEK	Me_4_3	2	1	y4	435.19799	478.250754	10.3	5290	439.20509	486.264953	10.36	5072586
FNETTEK	Me_5_1	2	1	y4	435.19799	478.250754	10.46	13571	439.20509	486.264953	10.43	6754926
FNETTEK	Me_5_2	2	1	y4	435.19799	478.250754	10.57	11675	439.20509	486.264953	10.6	7604875
FNETTEK	Me_5_3	2	1	y4	435.19799	478.250754	10.33	2170	439.20509	486.264953	10.29	5587102
YLGNATAIFFLPDEGK	Hi_1_1	2	1	y8	878.943253	952.477459	50.58	787818560	882.950352	960.491658	50.58	17691902
YLGNATAIFFLPDEGK	Hi_1_2	2	1	y8	878.943253	952.477459	50.63	619375872	882.950352	960.491658	50.65	13545217
YLGNATAIFFLPDEGK	Hi_1_3	2	1	y8	878.943253	952.477459	50.68	669429888	882.950352	960.491658	50.68	15866165
YLGNATAIFFLPDEGK	Hi_2_1	2	1	y8	878.943253	952.477459	50.57	709853312	882.950352	960.491658	50.57	16318041
YLGNATAIFFLPDEGK	Hi_2_2	2	1	y8	878.943253	952.477459	50.68	747946368	882.950352	960.491658	50.62	17870238
YLGNATAIFFLPDEGK	Hi_2_3	2	1	y8	878.943253	952.477459	50.65	543737600	882.950352	960.491658	50.69	12760630
YLGNATAIFFLPDEGK	Hi_3_1	2	1	y8	878.943253	952.477459	50.6	380518400	882.950352	960.491658	50.62	9154931
YLGNATAIFFLPDEGK	Hi_3_2	2	1	y8	878.943253	952.477459	50.65	477261280	882.950352	960.491658	50.62	11588812
YLGNATAIFFLPDEGK	Hi_3_3	2	1	y8	878.943253	952.477459	50.67	725343424	882.950352	960.491658	50.62	16574172
YLGNATAIFFLPDEGK	Hi_4_1	2	1	y8	878.943253	952.477459	50.65	420769568	882.950352	960.491658	50.63	9762059
YLGNATAIFFLPDEGK	Hi_4_2	2	1	y8	878.943253	952.477459	50.55	610445632	882.950352	960.491658	50.56	14400717
YLGNATAIFFLPDEGK	Hi_4_3	2	1	y8	878.943253	952.477459	50.62	603646208	882.950352	960.491658	50.61	13508706
YLGNATAIFFLPDEGK	Hi_5_1	2	1	y8	878.943253	952.477459	50.55	583487552	882.950352	960.491658	50.58	13984665
YLGNATAIFFLPDEGK	Hi_5_2	2	1	y8	878.943253	952.477459	50.46	459528288	882.950352	960.491658	50.46	11093268
YLGNATAIFFLPDEGK	Hi_5_3	2	1	y8	878.943253	952.477459	50.57	553209856	882.950352	960.491658	50.59	13282733
YLGNATAIFFLPDEGK	Lo_1_1	2	1	y8	878.943253	952.477459	50.69	402319296	882.950352	960.491658	50.76	236111
YLGNATAIFFLPDEGK	Lo_1_2	2	1	y8	878.943253	952.477459	50.7	582500032	882.950352	960.491658	50.7	326805
YLGNATAIFFLPDEGK	Lo_1_3	2	1	y8	878.943253	952.477459	50.65	499651328	882.950352	960.491658	50.64	316468
YLGNATAIFFLPDEGK	Lo_2_1	2	1	y8	878.943253	952.477459	50.62	564496128	882.950352	960.491658	50.62	362378
YLGNATAIFFLPDEGK	Lo_2_2	2	1	y8	878.943253	952.477459	50.65	521900352	882.950352	960.491658	50.66	317766
YLGNATAIFFLPDEGK	Lo_2_3	2	1	y8	878.943253	952.477459	50.68	426592384	882.950352	960.491658	50.59	251468
YLGNATAIFFLPDEGK	Lo_3_1	2	1	y8	878.943253	952.477459	50.71	494789152	882.950352	960.491658	50.65	313558
YLGNATAIFFLPDEGK	Lo_3_2	2	1	y8	878.943253	952.477459	50.69	400256672	882.950352	960.491658	50.64	255547
YLGNATAIFFLPDEGK	Lo_3_3	2	1	y8	878.943253	952.477459	50.63	516532320	882.950352	960.491658	50.63	336652
YLGNATAIFFLPDEGK	Lo_4_1	2	1	y8	878.943253	952.477459	50.63	406026688	882.950352	960.491658	50.65	255370
YLGNATAIFFLPDEGK	Lo_4_2	2	1	y8	878.943253	952.477459	50.74	379874688	882.950352	960.491658	50.74	234496
YLGNATAIFFLPDEGK	Lo_4_3	2	1	y8	878.943253	952.477459	50.67	407400000	882.950352	960.491658	50.73	237528
YLGNATAIFFLPDEGK	Lo_5_1	2	1	y8	878.943253	952.477459	50.68	514397632	882.950352	960.491658	50.58	319868
YLGNATAIFFLPDEGK	Lo_5_2	2	1	y8	878.943253	952.477459	50.63	503314720	882.950352	960.491658	50.68	316276
YLGNATAIFFLPDEGK	Lo_5_3	2	1	y8	878.943253	952.477459	50.6	417341216	882.950352	960.491658	50.6	252078
YLGNATAIFFLPDEGK	Me_1_1	2	1	y8	878.943253	952.477459	50.65	466082624	882.950352	960.491658	50.65	7590323
YLGNATAIFFLPDEGK	Me_1_2	2	1	y8	878.943253	952.477459	50.5	692481728	882.950352	960.491658	50.54	11666564
YLGNATAIFFLPDEGK	Me_1_3	2	1	y8	878.943253	952.477459	50.52	639385856	882.950352	960.491658	50.58	10737120
YLGNATAIFFLPDEGK	Me_2_1	2	1	y8	878.943253	952.477459	50.59	709582912	882.950352	960.491658	50.6	12129323
YLGNATAIFFLPDEGK	Me_2_2	2	1	y8	878.943253	952.477459	50.52	555259584	882.950352	960.491658	50.49	9086465
YLGNATAIFFLPDEGK	Me_2_3	2	1	y8	878.943253	952.477459	50.66	599402688	882.950352	960.491658	50.64	10014208
YLGNATAIFFLPDEGK	Me_3_1	2	1	y8	878.943253	952.477459	50.68	565934912	882.950352	960.491658	50.65	9533474
YLGNATAIFFLPDEGK	Me_3_2	2	1	y8	878.943253	952.477459	50.54	447362848	882.950352	960.491658	50.55	7406296
YLGNATAIFFLPDEGK	Me_3_3	2	1	y8	878.943253	952.477459	50.64	546248512	882.950352	960.491658	50.62	8556881
YLGNATAIFFLPDEGK	Me_4_1	2	1	y8	878.943253	952.477459	50.66	406328576	882.950352	960.491658	50.69	6413307
YLGNATAIFFLPDEGK	Me_4_2	2	1	y8	878.943253	952.477459	50.52	556540672	882.950352	960.491658	50.55	9083793
YLGNATAIFFLPDEGK	Me_4_3	2	1	y8	878.943253	952.477459	50.59	399226176	882.950352	960.491658	50.62	6592042
YLGNATAIFFLPDEGK	Me_5_1	2	1	y8	878.943253	952.477459	50.62	567443008	882.950352	960.491658	50.63	9123840
YLGNATAIFFLPDEGK	Me_5_2	2	1	y8	878.943253	952.477459	50.57	608243968	882.950352	960.491658	50.6	9831799
YLGNATAIFFLPDEGK	Me_5_3	2	1	y8	878.943253	952.477459	50.68	541899264	882.950352	960.491658	50.59	8899974
YLGNATAIFFLPDEGK	Hi_1_1	2	1	y5	878.943253	545.256568	50.58	3203371776	882.950352	553.270767	50.58	76492632
YLGNATAIFFLPDEGK	Hi_1_2	2	1	y5	878.943253	545.256568	50.63	2514221824	882.950352	553.270767	50.67	58531780
YLGNATAIFFLPDEGK	Hi_1_3	2	1	y5	878.943253	545.256568	50.68	2807048448	882.950352	553.270767	50.66	67920440
YLGNATAIFFLPDEGK	Hi_2_1	2	1	y5	878.943253	545.256568	50.57	2946963968	882.950352	553.270767	50.57	69526168
YLGNATAIFFLPDEGK	Hi_2_2	2	1	y5	878.943253	545.256568	50.68	3054636544	882.950352	553.270767	50.61	75497328
YLGNATAIFFLPDEGK	Hi_2_3	2	1	y5	878.943253	545.256568	50.65	2219153664	882.950352	553.270767	50.66	53599388
YLGNATAIFFLPDEGK	Hi_3_1	2	1	y5	878.943253	545.256568	50.6	1571056768	882.950352	553.270767	50.62	38255104
YLGNATAIFFLPDEGK	Hi_3_2	2	1	y5	878.943253	545.256568	50.66	1980727936	882.950352	553.270767	50.62	47862056
YLGNATAIFFLPDEGK	Hi_3_3	2	1	y5	878.943253	545.256568	50.67	2911345664	882.950352	553.270767	50.61	71442264
YLGNATAIFFLPDEGK	Hi_4_1	2	1	y5	878.943253	545.256568	50.65	1735312384	882.950352	553.270767	50.64	42189584
YLGNATAIFFLPDEGK	Hi_4_2	2	1	y5	878.943253	545.256568	50.55	2543030784	882.950352	553.270767	50.56	61486384
YLGNATAIFFLPDEGK	Hi_4_3	2	1	y5	878.943253	545.256568	50.61	2485712384	882.950352	553.270767	50.61	56444696
YLGNATAIFFLPDEGK	Hi_5_1	2	1	y5	878.943253	545.256568	50.62	2451700480	882.950352	553.270767	50.58	60746588
YLGNATAIFFLPDEGK	Hi_5_2	2	1	y5	878.943253	545.256568	50.49	1874390784	882.950352	553.270767	50.5	46493308
YLGNATAIFFLPDEGK	Hi_5_3	2	1	y5	878.943253	545.256568	50.63	2283173376	882.950352	553.270767	50.59	58413192
YLGNATAIFFLPDEGK	Lo_1_1	2	1	y5	878.943253	545.256568	50.69	1660958976	882.950352	553.270767	50.7	1020429
YLGNATAIFFLPDEGK	Lo_1_2	2	1	y5	878.943253	545.256568	50.7	2434323456	882.950352	553.270767	50.7	1596551
YLGNATAIFFLPDEGK	Lo_1_3	2	1	y5	878.943253	545.256568	50.65	2070054016	882.950352	553.270767	50.6	1420098
YLGNATAIFFLPDEGK	Lo_2_1	2	1	y5	878.943253	545.256568	50.62	2337821952	882.950352	553.270767	50.6	1534519
YLGNATAIFFLPDEGK	Lo_2_2	2	1	y5	878.943253	545.256568	50.65	2135385856	882.950352	553.270767	50.62	1389840
YLGNATAIFFLPDEGK	Lo_2_3	2	1	y5	878.943253	545.256568	50.68	1759046784	882.950352	553.270767	50.68	1107830
YLGNATAIFFLPDEGK	Lo_3_1	2	1	y5	878.943253	545.256568	50.71	2036826752	882.950352	553.270767	50.68	1400128
YLGNATAIFFLPDEGK	Lo_3_2	2	1	y5	878.943253	545.256568	50.7	1656718976	882.950352	553.270767	50.64	1123964
YLGNATAIFFLPDEGK	Lo_3_3	2	1	y5	878.943253	545.256568	50.63	2157886464	882.950352	553.270767	50.63	1465636
YLGNATAIFFLPDEGK	Lo_4_1	2	1	y5	878.943253	545.256568	50.63	1674977664	882.950352	553.270767	50.65	1136523
YLGNATAIFFLPDEGK	Lo_4_2	2	1	y5	878.943253	545.256568	50.74	1590740352	882.950352	553.270767	50.74	1066328
YLGNATAIFFLPDEGK	Lo_4_3	2	1	y5	878.943253	545.256568	50.67	1675749376	882.950352	553.270767	50.7	1109882
YLGNATAIFFLPDEGK	Lo_5_1	2	1	y5	878.943253	545.256568	50.67	2134780160	882.950352	553.270767	50.63	1499418
YLGNATAIFFLPDEGK	Lo_5_2	2	1	y5	878.943253	545.256568	50.69	2046161280	882.950352	553.270767	50.64	1400762
YLGNATAIFFLPDEGK	Lo_5_3	2	1	y5	878.943253	545.256568	50.61	1715249792	882.950352	553.270767	50.6	1251158
YLGNATAIFFLPDEGK	Me_1_1	2	1	y5	878.943253	545.256568	50.65	1942702464	882.950352	553.270767	50.65	32403100
YLGNATAIFFLPDEGK	Me_1_2	2	1	y5	878.943253	545.256568	50.5	2791289600	882.950352	553.270767	50.54	50329048
YLGNATAIFFLPDEGK	Me_1_3	2	1	y5	878.943253	545.256568	50.52	2560909312	882.950352	553.270767	50.59	45440868
YLGNATAIFFLPDEGK	Me_2_1	2	1	y5	878.943253	545.256568	50.59	2892981504	882.950352	553.270767	50.6	50125060
YLGNATAIFFLPDEGK	Me_2_2	2	1	y5	878.943253	545.256568	50.59	2216463872	882.950352	553.270767	50.53	38251248
YLGNATAIFFLPDEGK	Me_2_3	2	1	y5	878.943253	545.256568	50.66	2457560576	882.950352	553.270767	50.64	42501880
YLGNATAIFFLPDEGK	Me_3_1	2	1	y5	878.943253	545.256568	50.68	2311525376	882.950352	553.270767	50.64	40835012
YLGNATAIFFLPDEGK	Me_3_2	2	1	y5	878.943253	545.256568	50.54	1823774848	882.950352	553.270767	50.55	31359216
YLGNATAIFFLPDEGK	Me_3_3	2	1	y5	878.943253	545.256568	50.59	2230654720	882.950352	553.270767	50.62	36059804
YLGNATAIFFLPDEGK	Me_4_1	2	1	y5	878.943253	545.256568	50.66	1667759232	882.950352	553.270767	50.69	27684290
YLGNATAIFFLPDEGK	Me_4_2	2	1	y5	878.943253	545.256568	50.52	2324025856	882.950352	553.270767	50.57	39515612
YLGNATAIFFLPDEGK	Me_4_3	2	1	y5	878.943253	545.256568	50.57	1631590528	882.950352	553.270767	50.56	28024072
YLGNATAIFFLPDEGK	Me_5_1	2	1	y5	878.943253	545.256568	50.61	2292639232	882.950352	553.270767	50.63	38499520
YLGNATAIFFLPDEGK	Me_5_2	2	1	y5	878.943253	545.256568	50.57	2429747712	882.950352	553.270767	50.6	41868364
YLGNATAIFFLPDEGK	Me_5_3	2	1	y5	878.943253	545.256568	50.68	2255655424	882.950352	553.270767	50.6	38228920
YLGNATAIFFLPDEGK	Hi_1_1	2	1	b9	878.943253	952.47746	50.58	787818560	882.950352	952.47746	50.59	341169
YLGNATAIFFLPDEGK	Hi_1_2	2	1	b9	878.943253	952.47746	50.63	619375872	882.950352	952.47746	50.64	324751
YLGNATAIFFLPDEGK	Hi_1_3	2	1	b9	878.943253	952.47746	50.68	669429888	882.950352	952.47746	50.72	349679
YLGNATAIFFLPDEGK	Hi_2_1	2	1	b9	878.943253	952.47746	50.57	709853312	882.950352	952.47746	50.53	328803
YLGNATAIFFLPDEGK	Hi_2_2	2	1	b9	878.943253	952.47746	50.68	747946368	882.950352	952.47746	50.67	508842
YLGNATAIFFLPDEGK	Hi_2_3	2	1	b9	878.943253	952.47746	50.65	543737600	882.950352	952.47746	50.65	276907
YLGNATAIFFLPDEGK	Hi_3_1	2	1	b9	878.943253	952.47746	50.6	380518400	882.950352	952.47746	50.65	159688
YLGNATAIFFLPDEGK	Hi_3_2	2	1	b9	878.943253	952.47746	50.65	477261280	882.950352	952.47746	50.67	235889
YLGNATAIFFLPDEGK	Hi_3_3	2	1	b9	878.943253	952.47746	50.67	725343424	882.950352	952.47746	50.61	369183
YLGNATAIFFLPDEGK	Hi_4_1	2	1	b9	878.943253	952.47746	50.65	420769568	882.950352	952.47746	50.63	186205
YLGNATAIFFLPDEGK	Hi_4_2	2	1	b9	878.943253	952.47746	50.55	610445632	882.950352	952.47746	50.56	294853
YLGNATAIFFLPDEGK	Hi_4_3	2	1	b9	878.943253	952.47746	50.62	603646208	882.950352	952.47746	50.65	277857
YLGNATAIFFLPDEGK	Hi_5_1	2	1	b9	878.943253	952.47746	50.55	583487552	882.950352	952.47746	50.59	285599
YLGNATAIFFLPDEGK	Hi_5_2	2	1	b9	878.943253	952.47746	50.46	459528288	882.950352	952.47746	50.46	216149
YLGNATAIFFLPDEGK	Hi_5_3	2	1	b9	878.943253	952.47746	50.57	553209856	882.950352	952.47746	50.59	251419
YLGNATAIFFLPDEGK	Lo_1_1	2	1	b9	878.943253	952.47746	50.69	402319296	882.950352	952.47746	50.77	20959
YLGNATAIFFLPDEGK	Lo_1_2	2	1	b9	878.943253	952.47746	50.7	582500032	882.950352	952.47746	50.7	50925
YLGNATAIFFLPDEGK	Lo_1_3	2	1	b9	878.943253	952.47746	50.65	499651328	882.950352	952.47746	50.69	33822
YLGNATAIFFLPDEGK	Lo_2_1	2	1	b9	878.943253	952.47746	50.62	564496128	882.950352	952.47746	50.55	32648
YLGNATAIFFLPDEGK	Lo_2_2	2	1	b9	878.943253	952.47746	50.65	521900352	882.950352	952.47746	50.7	22149
YLGNATAIFFLPDEGK	Lo_2_3	2	1	b9	878.943253	952.47746	50.68	426592384	882.950352	952.47746	50.69	18083
YLGNATAIFFLPDEGK	Lo_3_1	2	1	b9	878.943253	952.47746	50.71	494789152	882.950352	952.47746	50.68	30822
YLGNATAIFFLPDEGK	Lo_3_2	2	1	b9	878.943253	952.47746	50.69	400256672	882.950352	952.47746	50.69	17073
YLGNATAIFFLPDEGK	Lo_3_3	2	1	b9	878.943253	952.47746	50.63	516532320	882.950352	952.47746	50.63	41966
YLGNATAIFFLPDEGK	Lo_4_1	2	1	b9	878.943253	952.47746	50.63	406026688	882.950352	952.47746	50.67	17424
YLGNATAIFFLPDEGK	Lo_4_2	2	1	b9	878.943253	952.47746	50.74	379874688	882.950352	952.47746	50.79	20465
YLGNATAIFFLPDEGK	Lo_4_3	2	1	b9	878.943253	952.47746	50.67	407400000	882.950352	952.47746	50.68	23294
YLGNATAIFFLPDEGK	Lo_5_1	2	1	b9	878.943253	952.47746	50.68	514397632	882.950352	952.47746	50.63	22731
YLGNATAIFFLPDEGK	Lo_5_2	2	1	b9	878.943253	952.47746	50.63	503314720	882.950352	952.47746	50.64	25971
YLGNATAIFFLPDEGK	Lo_5_3	2	1	b9	878.943253	952.47746	50.6	417341216	882.950352	952.47746	50.6	16650
YLGNATAIFFLPDEGK	Me_1_1	2	1	b9	878.943253	952.47746	50.65	466082624	882.950352	952.47746	50.66	182621
YLGNATAIFFLPDEGK	Me_1_2	2	1	b9	878.943253	952.47746	50.5	692481728	882.950352	952.47746	50.53	316520
YLGNATAIFFLPDEGK	Me_1_3	2	1	b9	878.943253	952.47746	50.52	639385856	882.950352	952.47746	50.56	219721
YLGNATAIFFLPDEGK	Me_2_1	2	1	b9	878.943253	952.47746	50.59	709582912	882.950352	952.47746	50.58	302358
YLGNATAIFFLPDEGK	Me_2_2	2	1	b9	878.943253	952.47746	50.52	555259584	882.950352	952.47746	50.47	194966
YLGNATAIFFLPDEGK	Me_2_3	2	1	b9	878.943253	952.47746	50.66	599402688	882.950352	952.47746	50.69	158865
YLGNATAIFFLPDEGK	Me_3_1	2	1	b9	878.943253	952.47746	50.68	565934912	882.950352	952.47746	50.72	205353
YLGNATAIFFLPDEGK	Me_3_2	2	1	b9	878.943253	952.47746	50.54	447362848	882.950352	952.47746	50.53	123491
YLGNATAIFFLPDEGK	Me_3_3	2	1	b9	878.943253	952.47746	50.64	546248512	882.950352	952.47746	50.73	152562
YLGNATAIFFLPDEGK	Me_4_1	2	1	b9	878.943253	952.47746	50.66	406328576	882.950352	952.47746	50.66	111546
YLGNATAIFFLPDEGK	Me_4_2	2	1	b9	878.943253	952.47746	50.52	556540672	882.950352	952.47746	50.57	203243
YLGNATAIFFLPDEGK	Me_4_3	2	1	b9	878.943253	952.47746	50.59	399226176	882.950352	952.47746	50.55	121675
YLGNATAIFFLPDEGK	Me_5_1	2	1	b9	878.943253	952.47746	50.62	567443008	882.950352	952.47746	50.67	217516
YLGNATAIFFLPDEGK	Me_5_2	2	1	b9	878.943253	952.47746	50.57	608243968	882.950352	952.47746	50.68	225952
YLGNATAIFFLPDEGK	Me_5_3	2	1	b9	878.943253	952.47746	50.68	541899264	882.950352	952.47746	50.61	189711
FNSSYLQGTNQITGR	Hi_1_1	2	1	y10	843.907733	1087.585447	30.97	29044082	848.911867	1097.593716	30.97	66155392
FNSSYLQGTNQITGR	Hi_1_2	2	1	y10	843.907733	1087.585447	31.1	25846236	848.911867	1097.593716	31.1	56323140
FNSSYLQGTNQITGR	Hi_1_3	2	1	y10	843.907733	1087.585447	31.09	29082316	848.911867	1097.593716	31.09	64836872
FNSSYLQGTNQITGR	Hi_2_1	2	1	y10	843.907733	1087.585447	30.96	28180364	848.911867	1097.593716	30.96	62310524
FNSSYLQGTNQITGR	Hi_2_2	2	1	y10	843.907733	1087.585447	31.02	30093016	848.911867	1097.593716	31.02	70570960
FNSSYLQGTNQITGR	Hi_2_3	2	1	y10	843.907733	1087.585447	31.17	22338138	848.911867	1097.593716	31.17	49146612
FNSSYLQGTNQITGR	Hi_3_1	2	1	y10	843.907733	1087.585447	31.1	14543287	848.911867	1097.593716	31.1	40701508
FNSSYLQGTNQITGR	Hi_3_2	2	1	y10	843.907733	1087.585447	31.1	19262574	848.911867	1097.593716	31.1	44531908
FNSSYLQGTNQITGR	Hi_3_3	2	1	y10	843.907733	1087.585447	31.09	29415292	848.911867	1097.593716	31.09	66861684
FNSSYLQGTNQITGR	Hi_4_1	2	1	y10	843.907733	1087.585447	31.09	19354404	848.911867	1097.593716	31.09	40700796
FNSSYLQGTNQITGR	Hi_4_2	2	1	y10	843.907733	1087.585447	31.02	25090286	848.911867	1097.593716	31.02	65921828
FNSSYLQGTNQITGR	Hi_4_3	2	1	y10	843.907733	1087.585447	31.09	24281152	848.911867	1097.593716	31.09	56212840
FNSSYLQGTNQITGR	Hi_5_1	2	1	y10	843.907733	1087.585447	31.03	28703076	848.911867	1097.593716	31.03	59489608
FNSSYLQGTNQITGR	Hi_5_2	2	1	y10	843.907733	1087.585447	30.9	19219064	848.911867	1097.593716	30.9	46178100
FNSSYLQGTNQITGR	Hi_5_3	2	1	y10	843.907733	1087.585447	31.03	25053010	848.911867	1097.593716	31.03	55667184
FNSSYLQGTNQITGR	Lo_1_1	2	1	y10	843.907733	1087.585447	31.29	20901058	848.911867	1097.593716	31.29	1084049
FNSSYLQGTNQITGR	Lo_1_2	2	1	y10	843.907733	1087.585447	31.22	30872316	848.911867	1097.593716	31.22	1566101
FNSSYLQGTNQITGR	Lo_1_3	2	1	y10	843.907733	1087.585447	31.16	29922234	848.911867	1097.593716	31.1	1636726
FNSSYLQGTNQITGR	Lo_2_1	2	1	y10	843.907733	1087.585447	31.17	34631612	848.911867	1097.593716	31.17	1864685
FNSSYLQGTNQITGR	Lo_2_2	2	1	y10	843.907733	1087.585447	31.16	33148242	848.911867	1097.593716	31.16	1802537
FNSSYLQGTNQITGR	Lo_2_3	2	1	y10	843.907733	1087.585447	31.17	22751864	848.911867	1097.593716	31.17	1227809
FNSSYLQGTNQITGR	Lo_3_1	2	1	y10	843.907733	1087.585447	31.23	29049498	848.911867	1097.593716	31.23	1561664
FNSSYLQGTNQITGR	Lo_3_2	2	1	y10	843.907733	1087.585447	31.23	25098136	848.911867	1097.593716	31.23	1247817
FNSSYLQGTNQITGR	Lo_3_3	2	1	y10	843.907733	1087.585447	31.17	34891172	848.911867	1097.593716	31.17	1651573
FNSSYLQGTNQITGR	Lo_4_1	2	1	y10	843.907733	1087.585447	31.23	24742108	848.911867	1097.593716	31.23	1233927
FNSSYLQGTNQITGR	Lo_4_2	2	1	y10	843.907733	1087.585447	31.28	21942304	848.911867	1097.593716	31.22	1147694
FNSSYLQGTNQITGR	Lo_4_3	2	1	y10	843.907733	1087.585447	31.23	24337052	848.911867	1097.593716	31.23	1241941
FNSSYLQGTNQITGR	Lo_5_1	2	1	y10	843.907733	1087.585447	31.15	35208044	848.911867	1097.593716	31.15	1697556
FNSSYLQGTNQITGR	Lo_5_2	2	1	y10	843.907733	1087.585447	31.15	31055896	848.911867	1097.593716	31.15	1557581
FNSSYLQGTNQITGR	Lo_5_3	2	1	y10	843.907733	1087.585447	31.1	27556028	848.911867	1097.593716	31.1	1391284
FNSSYLQGTNQITGR	Me_1_1	2	1	y10	843.907733	1087.585447	31.27	22023172	848.911867	1097.593716	31.21	34242480
FNSSYLQGTNQITGR	Me_1_2	2	1	y10	843.907733	1087.585447	31.03	29509188	848.911867	1097.593716	31.03	49221436
FNSSYLQGTNQITGR	Me_1_3	2	1	y10	843.907733	1087.585447	30.97	28999978	848.911867	1097.593716	30.97	45137040
FNSSYLQGTNQITGR	Me_2_1	2	1	y10	843.907733	1087.585447	31.03	33176722	848.911867	1097.593716	31.03	47501268
FNSSYLQGTNQITGR	Me_2_2	2	1	y10	843.907733	1087.585447	31.09	26628164	848.911867	1097.593716	31.09	39892300
FNSSYLQGTNQITGR	Me_2_3	2	1	y10	843.907733	1087.585447	31.15	28264396	848.911867	1097.593716	31.15	45984132
FNSSYLQGTNQITGR	Me_3_1	2	1	y10	843.907733	1087.585447	31.09	27802056	848.911867	1097.593716	31.09	43103760
FNSSYLQGTNQITGR	Me_3_2	2	1	y10	843.907733	1087.585447	31.03	22090364	848.911867	1097.593716	31.03	32762382
FNSSYLQGTNQITGR	Me_3_3	2	1	y10	843.907733	1087.585447	31.09	24445464	848.911867	1097.593716	31.09	39520768
FNSSYLQGTNQITGR	Me_4_1	2	1	y10	843.907733	1087.585447	31.22	18813952	848.911867	1097.593716	31.22	30304870
FNSSYLQGTNQITGR	Me_4_2	2	1	y10	843.907733	1087.585447	31.03	28419308	848.911867	1097.593716	30.96	44020288
FNSSYLQGTNQITGR	Me_4_3	2	1	y10	843.907733	1087.585447	31.1	17962032	848.911867	1097.593716	31.1	26482474
FNSSYLQGTNQITGR	Me_5_1	2	1	y10	843.907733	1087.585447	31.03	27148612	848.911867	1097.593716	31.03	40615352
FNSSYLQGTNQITGR	Me_5_2	2	1	y10	843.907733	1087.585447	31.09	29400522	848.911867	1097.593716	31.09	47298148
FNSSYLQGTNQITGR	Me_5_3	2	1	y10	843.907733	1087.585447	30.96	28061400	848.911867	1097.593716	30.96	43179692
FNSSYLQGTNQITGR	Hi_1_1	2	1	y9	843.907733	974.501383	30.97	35133316	848.911867	984.509652	30.97	81317576
FNSSYLQGTNQITGR	Hi_1_2	2	1	y9	843.907733	974.501383	31.1	30533872	848.911867	984.509652	31.1	70105240
FNSSYLQGTNQITGR	Hi_1_3	2	1	y9	843.907733	974.501383	31.09	34081392	848.911867	984.509652	31.09	76929184
FNSSYLQGTNQITGR	Hi_2_1	2	1	y9	843.907733	974.501383	30.96	33395850	848.911867	984.509652	30.96	77813776
FNSSYLQGTNQITGR	Hi_2_2	2	1	y9	843.907733	974.501383	31.02	35642596	848.911867	984.509652	31.02	81912928
FNSSYLQGTNQITGR	Hi_2_3	2	1	y9	843.907733	974.501383	31.17	27862196	848.911867	984.509652	31.17	58608216
FNSSYLQGTNQITGR	Hi_3_1	2	1	y9	843.907733	974.501383	31.1	18475494	848.911867	984.509652	31.1	46590008
FNSSYLQGTNQITGR	Hi_3_2	2	1	y9	843.907733	974.501383	31.1	23871386	848.911867	984.509652	31.1	51608660
FNSSYLQGTNQITGR	Hi_3_3	2	1	y9	843.907733	974.501383	31.09	35321848	848.911867	984.509652	31.09	80802368
FNSSYLQGTNQITGR	Hi_4_1	2	1	y9	843.907733	974.501383	31.09	23188136	848.911867	984.509652	31.09	50514992
FNSSYLQGTNQITGR	Hi_4_2	2	1	y9	843.907733	974.501383	31.02	31523838	848.911867	984.509652	31.02	80019848
FNSSYLQGTNQITGR	Hi_4_3	2	1	y9	843.907733	974.501383	31.09	29003496	848.911867	984.509652	31.09	68634168
FNSSYLQGTNQITGR	Hi_5_1	2	1	y9	843.907733	974.501383	31.03	33126360	848.911867	984.509652	31.03	69006680
FNSSYLQGTNQITGR	Hi_5_2	2	1	y9	843.907733	974.501383	30.9	23362526	848.911867	984.509652	30.9	54979448
FNSSYLQGTNQITGR	Hi_5_3	2	1	y9	843.907733	974.501383	31.03	30655854	848.911867	984.509652	31.03	67224376
FNSSYLQGTNQITGR	Lo_1_1	2	1	y9	843.907733	974.501383	31.29	25783952	848.911867	984.509652	31.29	1322557
FNSSYLQGTNQITGR	Lo_1_2	2	1	y9	843.907733	974.501383	31.22	36050012	848.911867	984.509652	31.22	1976852
FNSSYLQGTNQITGR	Lo_1_3	2	1	y9	843.907733	974.501383	31.1	35240248	848.911867	984.509652	31.1	2085930
FNSSYLQGTNQITGR	Lo_2_1	2	1	y9	843.907733	974.501383	31.17	43822724	848.911867	984.509652	31.17	2184794
FNSSYLQGTNQITGR	Lo_2_2	2	1	y9	843.907733	974.501383	31.1	39233948	848.911867	984.509652	31.16	2098871
FNSSYLQGTNQITGR	Lo_2_3	2	1	y9	843.907733	974.501383	31.17	28593678	848.911867	984.509652	31.17	1467109
FNSSYLQGTNQITGR	Lo_3_1	2	1	y9	843.907733	974.501383	31.23	35562284	848.911867	984.509652	31.23	1847596
FNSSYLQGTNQITGR	Lo_3_2	2	1	y9	843.907733	974.501383	31.23	30639846	848.911867	984.509652	31.23	1588002
FNSSYLQGTNQITGR	Lo_3_3	2	1	y9	843.907733	974.501383	31.17	39935368	848.911867	984.509652	31.17	1949105
FNSSYLQGTNQITGR	Lo_4_1	2	1	y9	843.907733	974.501383	31.23	30141626	848.911867	984.509652	31.23	1524707
FNSSYLQGTNQITGR	Lo_4_2	2	1	y9	843.907733	974.501383	31.28	27624076	848.911867	984.509652	31.22	1472783
FNSSYLQGTNQITGR	Lo_4_3	2	1	y9	843.907733	974.501383	31.23	29465716	848.911867	984.509652	31.23	1501925
FNSSYLQGTNQITGR	Lo_5_1	2	1	y9	843.907733	974.501383	31.15	41290172	848.911867	984.509652	31.15	2201225
FNSSYLQGTNQITGR	Lo_5_2	2	1	y9	843.907733	974.501383	31.15	38126176	848.911867	984.509652	31.15	1833587
FNSSYLQGTNQITGR	Lo_5_3	2	1	y9	843.907733	974.501383	31.1	33275738	848.911867	984.509652	31.1	1705234
FNSSYLQGTNQITGR	Me_1_1	2	1	y9	843.907733	974.501383	31.27	26869884	848.911867	984.509652	31.21	40100456
FNSSYLQGTNQITGR	Me_1_2	2	1	y9	843.907733	974.501383	31.03	37250800	848.911867	984.509652	31.03	60224204
FNSSYLQGTNQITGR	Me_1_3	2	1	y9	843.907733	974.501383	30.97	35778568	848.911867	984.509652	30.97	55552784
FNSSYLQGTNQITGR	Me_2_1	2	1	y9	843.907733	974.501383	31.03	39309840	848.911867	984.509652	31.03	59419468
FNSSYLQGTNQITGR	Me_2_2	2	1	y9	843.907733	974.501383	31.09	32060824	848.911867	984.509652	31.09	50188680
FNSSYLQGTNQITGR	Me_2_3	2	1	y9	843.907733	974.501383	31.15	34341312	848.911867	984.509652	31.15	54184192
FNSSYLQGTNQITGR	Me_3_1	2	1	y9	843.907733	974.501383	31.09	33302018	848.911867	984.509652	31.09	50288748
FNSSYLQGTNQITGR	Me_3_2	2	1	y9	843.907733	974.501383	31.03	26853040	848.911867	984.509652	31.03	39983172
FNSSYLQGTNQITGR	Me_3_3	2	1	y9	843.907733	974.501383	31.09	30102892	848.911867	984.509652	31.09	46542392
FNSSYLQGTNQITGR	Me_4_1	2	1	y9	843.907733	974.501383	31.22	23027854	848.911867	984.509652	31.22	37480768
FNSSYLQGTNQITGR	Me_4_2	2	1	y9	843.907733	974.501383	31.03	34021800	848.911867	984.509652	31.03	52620780
FNSSYLQGTNQITGR	Me_4_3	2	1	y9	843.907733	974.501383	31.1	21684508	848.911867	984.509652	31.1	31427280
FNSSYLQGTNQITGR	Me_5_1	2	1	y9	843.907733	974.501383	31.03	32424468	848.911867	984.509652	31.03	49572424
FNSSYLQGTNQITGR	Me_5_2	2	1	y9	843.907733	974.501383	31.03	35399400	848.911867	984.509652	31.09	56804728
FNSSYLQGTNQITGR	Me_5_3	2	1	y9	843.907733	974.501383	30.96	33493544	848.911867	984.509652	31.02	49191392
FNSSYLQGTNQITGR	Hi_1_1	2	1	y8	843.907733	846.442805	30.97	48207328	848.911867	856.451074	30.97	106076520
FNSSYLQGTNQITGR	Hi_1_2	2	1	y8	843.907733	846.442805	31.1	41893012	848.911867	856.451074	31.1	95745648
FNSSYLQGTNQITGR	Hi_1_3	2	1	y8	843.907733	846.442805	31.09	47675544	848.911867	856.451074	31.09	106017480
FNSSYLQGTNQITGR	Hi_2_1	2	1	y8	843.907733	846.442805	30.96	47393548	848.911867	856.451074	30.96	105610176
FNSSYLQGTNQITGR	Hi_2_2	2	1	y8	843.907733	846.442805	31.02	50415280	848.911867	856.451074	31.02	114652184
FNSSYLQGTNQITGR	Hi_2_3	2	1	y8	843.907733	846.442805	31.17	38626404	848.911867	856.451074	31.17	79369872
FNSSYLQGTNQITGR	Hi_3_1	2	1	y8	843.907733	846.442805	31.1	26665598	848.911867	856.451074	31.1	64914336
FNSSYLQGTNQITGR	Hi_3_2	2	1	y8	843.907733	846.442805	31.1	33074862	848.911867	856.451074	31.1	72810288
FNSSYLQGTNQITGR	Hi_3_3	2	1	y8	843.907733	846.442805	31.09	49045488	848.911867	856.451074	31.09	114336088
FNSSYLQGTNQITGR	Hi_4_1	2	1	y8	843.907733	846.442805	31.09	32316326	848.911867	856.451074	31.09	68808176
FNSSYLQGTNQITGR	Hi_4_2	2	1	y8	843.907733	846.442805	31.02	41814500	848.911867	856.451074	31.02	108286624
FNSSYLQGTNQITGR	Hi_4_3	2	1	y8	843.907733	846.442805	31.09	41176268	848.911867	856.451074	31.09	95420416
FNSSYLQGTNQITGR	Hi_5_1	2	1	y8	843.907733	846.442805	31.03	46373688	848.911867	856.451074	31.03	94453168
FNSSYLQGTNQITGR	Hi_5_2	2	1	y8	843.907733	846.442805	30.9	31737428	848.911867	856.451074	30.9	75652632
FNSSYLQGTNQITGR	Hi_5_3	2	1	y8	843.907733	846.442805	31.03	42413700	848.911867	856.451074	31.03	90744288
FNSSYLQGTNQITGR	Lo_1_1	2	1	y8	843.907733	846.442805	31.29	35716464	848.911867	856.451074	31.29	1873787
FNSSYLQGTNQITGR	Lo_1_2	2	1	y8	843.907733	846.442805	31.22	51149356	848.911867	856.451074	31.22	2669288
FNSSYLQGTNQITGR	Lo_1_3	2	1	y8	843.907733	846.442805	31.16	50070192	848.911867	856.451074	31.1	2724999
FNSSYLQGTNQITGR	Lo_2_1	2	1	y8	843.907733	846.442805	31.17	60131656	848.911867	856.451074	31.17	3018263
FNSSYLQGTNQITGR	Lo_2_2	2	1	y8	843.907733	846.442805	31.16	53885508	848.911867	856.451074	31.16	2959941
FNSSYLQGTNQITGR	Lo_2_3	2	1	y8	843.907733	846.442805	31.17	40469448	848.911867	856.451074	31.17	2043224
FNSSYLQGTNQITGR	Lo_3_1	2	1	y8	843.907733	846.442805	31.23	48539380	848.911867	856.451074	31.23	2678578
FNSSYLQGTNQITGR	Lo_3_2	2	1	y8	843.907733	846.442805	31.23	41475652	848.911867	856.451074	31.23	2176686
FNSSYLQGTNQITGR	Lo_3_3	2	1	y8	843.907733	846.442805	31.17	57835968	848.911867	856.451074	31.17	2826737
FNSSYLQGTNQITGR	Lo_4_1	2	1	y8	843.907733	846.442805	31.23	40110896	848.911867	856.451074	31.23	2045945
FNSSYLQGTNQITGR	Lo_4_2	2	1	y8	843.907733	846.442805	31.28	37863820	848.911867	856.451074	31.22	1999546
FNSSYLQGTNQITGR	Lo_4_3	2	1	y8	843.907733	846.442805	31.23	40397820	848.911867	856.451074	31.23	2096970
FNSSYLQGTNQITGR	Lo_5_1	2	1	y8	843.907733	846.442805	31.15	60733648	848.911867	856.451074	31.15	2842980
FNSSYLQGTNQITGR	Lo_5_2	2	1	y8	843.907733	846.442805	31.15	54373180	848.911867	856.451074	31.15	2572547
FNSSYLQGTNQITGR	Lo_5_3	2	1	y8	843.907733	846.442805	31.1	46616188	848.911867	856.451074	31.1	2306451
FNSSYLQGTNQITGR	Me_1_1	2	1	y8	843.907733	846.442805	31.27	38549428	848.911867	856.451074	31.21	56409080
FNSSYLQGTNQITGR	Me_1_2	2	1	y8	843.907733	846.442805	31.03	49743228	848.911867	856.451074	31.03	80231544
FNSSYLQGTNQITGR	Me_1_3	2	1	y8	843.907733	846.442805	30.97	51082544	848.911867	856.451074	30.97	74665624
FNSSYLQGTNQITGR	Me_2_1	2	1	y8	843.907733	846.442805	31.03	55704212	848.911867	856.451074	31.03	80648192
FNSSYLQGTNQITGR	Me_2_2	2	1	y8	843.907733	846.442805	31.09	43281848	848.911867	856.451074	31.09	69266104
FNSSYLQGTNQITGR	Me_2_3	2	1	y8	843.907733	846.442805	31.15	47571448	848.911867	856.451074	31.15	76636800
FNSSYLQGTNQITGR	Me_3_1	2	1	y8	843.907733	846.442805	31.09	47079620	848.911867	856.451074	31.09	70932912
FNSSYLQGTNQITGR	Me_3_2	2	1	y8	843.907733	846.442805	31.03	37511724	848.911867	856.451074	31.03	54473800
FNSSYLQGTNQITGR	Me_3_3	2	1	y8	843.907733	846.442805	31.09	40662272	848.911867	856.451074	31.09	61895488
FNSSYLQGTNQITGR	Me_4_1	2	1	y8	843.907733	846.442805	31.22	32938812	848.911867	856.451074	31.22	50431844
FNSSYLQGTNQITGR	Me_4_2	2	1	y8	843.907733	846.442805	31.03	46840236	848.911867	856.451074	31.03	72512064
FNSSYLQGTNQITGR	Me_4_3	2	1	y8	843.907733	846.442805	31.1	29367304	848.911867	856.451074	31.1	44938692
FNSSYLQGTNQITGR	Me_5_1	2	1	y8	843.907733	846.442805	31.03	45708568	848.911867	856.451074	31.03	65561904
FNSSYLQGTNQITGR	Me_5_2	2	1	y8	843.907733	846.442805	31.03	49651136	848.911867	856.451074	31.09	77048400
FNSSYLQGTNQITGR	Me_5_3	2	1	y8	843.907733	846.442805	30.96	47347100	848.911867	856.451074	31.02	67829496
YDFNSSMLYSTAK	Hi_1_1	2	1	y10	772.334689	1118.503417	31.07	12821207	776.341789	1126.517616	31.07	84113288
YDFNSSMLYSTAK	Hi_1_2	2	1	y10	772.334689	1118.503417	31.2	10480650	776.341789	1126.517616	31.2	74541880
YDFNSSMLYSTAK	Hi_1_3	2	1	y10	772.334689	1118.503417	31.13	12466174	776.341789	1126.517616	31.13	82952496
YDFNSSMLYSTAK	Hi_2_1	2	1	y10	772.334689	1118.503417	31.07	13411097	776.341789	1126.517616	31.07	90783440
YDFNSSMLYSTAK	Hi_2_2	2	1	y10	772.334689	1118.503417	31.07	13437900	776.341789	1126.517616	31.13	84141840
YDFNSSMLYSTAK	Hi_2_3	2	1	y10	772.334689	1118.503417	31.3	10631712	776.341789	1126.517616	31.3	60496428
YDFNSSMLYSTAK	Hi_3_1	2	1	y10	772.334689	1118.503417	31.14	7644038	776.341789	1126.517616	31.27	45698828
YDFNSSMLYSTAK	Hi_3_2	2	1	y10	772.334689	1118.503417	31.2	9042116	776.341789	1126.517616	31.2	56444140
YDFNSSMLYSTAK	Hi_3_3	2	1	y10	772.334689	1118.503417	31.14	13245888	776.341789	1126.517616	31.2	90024928
YDFNSSMLYSTAK	Hi_4_1	2	1	y10	772.334689	1118.503417	31.2	8381604	776.341789	1126.517616	31.26	49259748
YDFNSSMLYSTAK	Hi_4_2	2	1	y10	772.334689	1118.503417	31.13	10053333	776.341789	1126.517616	31.13	67330768
YDFNSSMLYSTAK	Hi_4_3	2	1	y10	772.334689	1118.503417	31.13	10709027	776.341789	1126.517616	31.26	64733624
YDFNSSMLYSTAK	Hi_5_1	2	1	y10	772.334689	1118.503417	31.07	11472669	776.341789	1126.517616	31.13	73486032
YDFNSSMLYSTAK	Hi_5_2	2	1	y10	772.334689	1118.503417	31	8456586	776.341789	1126.517616	31	55377576
YDFNSSMLYSTAK	Hi_5_3	2	1	y10	772.334689	1118.503417	31.14	10812552	776.341789	1126.517616	31.14	68364392
YDFNSSMLYSTAK	Lo_1_1	2	1	y10	772.334689	1118.503417	31.43	9259000	776.341789	1126.517616	31.43	1391137
YDFNSSMLYSTAK	Lo_1_2	2	1	y10	772.334689	1118.503417	31.33	13972789	776.341789	1126.517616	31.33	1857820
YDFNSSMLYSTAK	Lo_1_3	2	1	y10	772.334689	1118.503417	31.24	14505704	776.341789	1126.517616	31.3	2053370
YDFNSSMLYSTAK	Lo_2_1	2	1	y10	772.334689	1118.503417	31.3	14984231	776.341789	1126.517616	31.3	2319137
YDFNSSMLYSTAK	Lo_2_2	2	1	y10	772.334689	1118.503417	31.24	14979058	776.341789	1126.517616	31.24	2159881
YDFNSSMLYSTAK	Lo_2_3	2	1	y10	772.334689	1118.503417	31.3	11205117	776.341789	1126.517616	31.3	1654283
YDFNSSMLYSTAK	Lo_3_1	2	1	y10	772.334689	1118.503417	31.36	13964818	776.341789	1126.517616	31.43	2139023
YDFNSSMLYSTAK	Lo_3_2	2	1	y10	772.334689	1118.503417	31.3	10815712	776.341789	1126.517616	31.36	1702199
YDFNSSMLYSTAK	Lo_3_3	2	1	y10	772.334689	1118.503417	31.31	15398588	776.341789	1126.517616	31.31	2325122
YDFNSSMLYSTAK	Lo_4_1	2	1	y10	772.334689	1118.503417	31.31	11521001	776.341789	1126.517616	31.31	1688493
YDFNSSMLYSTAK	Lo_4_2	2	1	y10	772.334689	1118.503417	31.33	10914794	776.341789	1126.517616	31.33	1443698
YDFNSSMLYSTAK	Lo_4_3	2	1	y10	772.334689	1118.503417	31.3	10518440	776.341789	1126.517616	31.37	1594487
YDFNSSMLYSTAK	Lo_5_1	2	1	y10	772.334689	1118.503417	31.26	14554972	776.341789	1126.517616	31.26	2316996
YDFNSSMLYSTAK	Lo_5_2	2	1	y10	772.334689	1118.503417	31.26	13316732	776.341789	1126.517616	31.32	2094080
YDFNSSMLYSTAK	Lo_5_3	2	1	y10	772.334689	1118.503417	31.21	11898350	776.341789	1126.517616	31.21	1714661
YDFNSSMLYSTAK	Me_1_1	2	1	y10	772.334689	1118.503417	31.32	10197071	776.341789	1126.517616	31.32	38809344
YDFNSSMLYSTAK	Me_1_2	2	1	y10	772.334689	1118.503417	31.07	14318583	776.341789	1126.517616	31.07	58850392
YDFNSSMLYSTAK	Me_1_3	2	1	y10	772.334689	1118.503417	31.07	14149836	776.341789	1126.517616	31.07	55380300
YDFNSSMLYSTAK	Me_2_1	2	1	y10	772.334689	1118.503417	31.07	14673796	776.341789	1126.517616	31.07	60590668
YDFNSSMLYSTAK	Me_2_2	2	1	y10	772.334689	1118.503417	31.14	12443673	776.341789	1126.517616	31.2	47957496
YDFNSSMLYSTAK	Me_2_3	2	1	y10	772.334689	1118.503417	31.26	13258384	776.341789	1126.517616	31.2	54383192
YDFNSSMLYSTAK	Me_3_1	2	1	y10	772.334689	1118.503417	31.13	13098271	776.341789	1126.517616	31.19	55428012
YDFNSSMLYSTAK	Me_3_2	2	1	y10	772.334689	1118.503417	31.14	9985128	776.341789	1126.517616	31.14	44094100
YDFNSSMLYSTAK	Me_3_3	2	1	y10	772.334689	1118.503417	31.19	11458075	776.341789	1126.517616	31.19	46195368
YDFNSSMLYSTAK	Me_4_1	2	1	y10	772.334689	1118.503417	31.26	8843235	776.341789	1126.517616	31.39	37396700
YDFNSSMLYSTAK	Me_4_2	2	1	y10	772.334689	1118.503417	31.07	13642979	776.341789	1126.517616	31.13	50312940
YDFNSSMLYSTAK	Me_4_3	2	1	y10	772.334689	1118.503417	31.2	8649075	776.341789	1126.517616	31.2	31781996
YDFNSSMLYSTAK	Me_5_1	2	1	y10	772.334689	1118.503417	31.13	11802472	776.341789	1126.517616	31.13	50186944
YDFNSSMLYSTAK	Me_5_2	2	1	y10	772.334689	1118.503417	31.13	13856369	776.341789	1126.517616	31.19	54972392
YDFNSSMLYSTAK	Me_5_3	2	1	y10	772.334689	1118.503417	31.07	11702424	776.341789	1126.517616	31.07	48199964
YDFNSSMLYSTAK	Hi_1_1	2	1	y9	772.334689	1003.476474	31.07	14984895	776.341789	1011.490673	31.14	93749472
YDFNSSMLYSTAK	Hi_1_2	2	1	y9	772.334689	1003.476474	31.2	12083005	776.341789	1011.490673	31.2	84794536
YDFNSSMLYSTAK	Hi_1_3	2	1	y9	772.334689	1003.476474	31.13	14250296	776.341789	1011.490673	31.13	94322008
YDFNSSMLYSTAK	Hi_2_1	2	1	y9	772.334689	1003.476474	31.07	14825706	776.341789	1011.490673	31.07	98696648
YDFNSSMLYSTAK	Hi_2_2	2	1	y9	772.334689	1003.476474	31.13	16988978	776.341789	1011.490673	31.13	101150928
YDFNSSMLYSTAK	Hi_2_3	2	1	y9	772.334689	1003.476474	31.3	11548034	776.341789	1011.490673	31.3	71493280
YDFNSSMLYSTAK	Hi_3_1	2	1	y9	772.334689	1003.476474	31.14	9027677	776.341789	1011.490673	31.2	56475204
YDFNSSMLYSTAK	Hi_3_2	2	1	y9	772.334689	1003.476474	31.2	10539842	776.341789	1011.490673	31.2	65922188
YDFNSSMLYSTAK	Hi_3_3	2	1	y9	772.334689	1003.476474	31.14	15670053	776.341789	1011.490673	31.2	105319392
YDFNSSMLYSTAK	Hi_4_1	2	1	y9	772.334689	1003.476474	31.2	9839466	776.341789	1011.490673	31.2	58953556
YDFNSSMLYSTAK	Hi_4_2	2	1	y9	772.334689	1003.476474	31.13	12465264	776.341789	1011.490673	31.13	82319976
YDFNSSMLYSTAK	Hi_4_3	2	1	y9	772.334689	1003.476474	31.13	12508091	776.341789	1011.490673	31.2	78168976
YDFNSSMLYSTAK	Hi_5_1	2	1	y9	772.334689	1003.476474	31.07	13718560	776.341789	1011.490673	31.19	83538848
YDFNSSMLYSTAK	Hi_5_2	2	1	y9	772.334689	1003.476474	31	10274667	776.341789	1011.490673	31	63406964
YDFNSSMLYSTAK	Hi_5_3	2	1	y9	772.334689	1003.476474	31.07	12509182	776.341789	1011.490673	31.14	81652144
YDFNSSMLYSTAK	Lo_1_1	2	1	y9	772.334689	1003.476474	31.43	10901174	776.341789	1011.490673	31.43	1593418
YDFNSSMLYSTAK	Lo_1_2	2	1	y9	772.334689	1003.476474	31.33	16113971	776.341789	1011.490673	31.33	2260411
YDFNSSMLYSTAK	Lo_1_3	2	1	y9	772.334689	1003.476474	31.24	16052653	776.341789	1011.490673	31.3	2380867
YDFNSSMLYSTAK	Lo_2_1	2	1	y9	772.334689	1003.476474	31.24	17037158	776.341789	1011.490673	31.3	2603891
YDFNSSMLYSTAK	Lo_2_2	2	1	y9	772.334689	1003.476474	31.24	16993282	776.341789	1011.490673	31.24	2649646
YDFNSSMLYSTAK	Lo_2_3	2	1	y9	772.334689	1003.476474	31.3	12899381	776.341789	1011.490673	31.3	1959801
YDFNSSMLYSTAK	Lo_3_1	2	1	y9	772.334689	1003.476474	31.36	16541522	776.341789	1011.490673	31.43	2542588
YDFNSSMLYSTAK	Lo_3_2	2	1	y9	772.334689	1003.476474	31.3	12439588	776.341789	1011.490673	31.43	2014377
YDFNSSMLYSTAK	Lo_3_3	2	1	y9	772.334689	1003.476474	31.31	17250122	776.341789	1011.490673	31.31	2633014
YDFNSSMLYSTAK	Lo_4_1	2	1	y9	772.334689	1003.476474	31.31	13918377	776.341789	1011.490673	31.31	1924472
YDFNSSMLYSTAK	Lo_4_2	2	1	y9	772.334689	1003.476474	31.33	12196510	776.341789	1011.490673	31.33	1710197
YDFNSSMLYSTAK	Lo_4_3	2	1	y9	772.334689	1003.476474	31.3	12243248	776.341789	1011.490673	31.3	1795660
YDFNSSMLYSTAK	Lo_5_1	2	1	y9	772.334689	1003.476474	31.26	17809668	776.341789	1011.490673	31.26	2759882
YDFNSSMLYSTAK	Lo_5_2	2	1	y9	772.334689	1003.476474	31.26	15748969	776.341789	1011.490673	31.32	2579424
YDFNSSMLYSTAK	Lo_5_3	2	1	y9	772.334689	1003.476474	31.21	13756957	776.341789	1011.490673	31.27	2020575
YDFNSSMLYSTAK	Me_1_1	2	1	y9	772.334689	1003.476474	31.32	11561862	776.341789	1011.490673	31.32	46710908
YDFNSSMLYSTAK	Me_1_2	2	1	y9	772.334689	1003.476474	31.07	16921428	776.341789	1011.490673	31.07	68052272
YDFNSSMLYSTAK	Me_1_3	2	1	y9	772.334689	1003.476474	31.07	17396708	776.341789	1011.490673	31.07	66289476
YDFNSSMLYSTAK	Me_2_1	2	1	y9	772.334689	1003.476474	31.07	16969122	776.341789	1011.490673	31.07	69212112
YDFNSSMLYSTAK	Me_2_2	2	1	y9	772.334689	1003.476474	31.14	13882132	776.341789	1011.490673	31.2	56696716
YDFNSSMLYSTAK	Me_2_3	2	1	y9	772.334689	1003.476474	31.2	15085601	776.341789	1011.490673	31.26	63974064
YDFNSSMLYSTAK	Me_3_1	2	1	y9	772.334689	1003.476474	31.13	14742632	776.341789	1011.490673	31.13	61619104
YDFNSSMLYSTAK	Me_3_2	2	1	y9	772.334689	1003.476474	31.14	11674462	776.341789	1011.490673	31.14	51683368
YDFNSSMLYSTAK	Me_3_3	2	1	y9	772.334689	1003.476474	31.19	13757547	776.341789	1011.490673	31.19	55991608
YDFNSSMLYSTAK	Me_4_1	2	1	y9	772.334689	1003.476474	31.26	10394758	776.341789	1011.490673	31.39	43445956
YDFNSSMLYSTAK	Me_4_2	2	1	y9	772.334689	1003.476474	31.07	15522894	776.341789	1011.490673	31.07	60275284
YDFNSSMLYSTAK	Me_4_3	2	1	y9	772.334689	1003.476474	31.2	9960145	776.341789	1011.490673	31.2	37775244
YDFNSSMLYSTAK	Me_5_1	2	1	y9	772.334689	1003.476474	31.13	13487985	776.341789	1011.490673	31.2	60481404
YDFNSSMLYSTAK	Me_5_2	2	1	y9	772.334689	1003.476474	31.13	15895178	776.341789	1011.490673	31.19	63995288
YDFNSSMLYSTAK	Me_5_3	2	1	y9	772.334689	1003.476474	31.07	14511669	776.341789	1011.490673	31.07	58853480
YDFNSSMLYSTAK	Hi_1_1	2	1	y8	772.334689	916.444445	31.07	8734185	776.341789	924.458644	31.14	52669660
YDFNSSMLYSTAK	Hi_1_2	2	1	y8	772.334689	916.444445	31.2	7316045	776.341789	924.458644	31.2	46731568
YDFNSSMLYSTAK	Hi_1_3	2	1	y8	772.334689	916.444445	31.13	7969868	776.341789	924.458644	31.13	54604016
YDFNSSMLYSTAK	Hi_2_1	2	1	y8	772.334689	916.444445	31.07	8707223	776.341789	924.458644	31.07	57089544
YDFNSSMLYSTAK	Hi_2_2	2	1	y8	772.334689	916.444445	31.07	9132423	776.341789	924.458644	31.13	54108832
YDFNSSMLYSTAK	Hi_2_3	2	1	y8	772.334689	916.444445	31.3	7146649	776.341789	924.458644	31.3	41545320
YDFNSSMLYSTAK	Hi_3_1	2	1	y8	772.334689	916.444445	31.14	5017336	776.341789	924.458644	31.27	29786988
YDFNSSMLYSTAK	Hi_3_2	2	1	y8	772.334689	916.444445	31.2	6037490	776.341789	924.458644	31.2	36918576
YDFNSSMLYSTAK	Hi_3_3	2	1	y8	772.334689	916.444445	31.14	8962565	776.341789	924.458644	31.2	61884716
YDFNSSMLYSTAK	Hi_4_1	2	1	y8	772.334689	916.444445	31.2	5885533	776.341789	924.458644	31.2	31909878
YDFNSSMLYSTAK	Hi_4_2	2	1	y8	772.334689	916.444445	31.13	7093719	776.341789	924.458644	31.13	44131668
YDFNSSMLYSTAK	Hi_4_3	2	1	y8	772.334689	916.444445	31.13	7500227	776.341789	924.458644	31.2	46276956
YDFNSSMLYSTAK	Hi_5_1	2	1	y8	772.334689	916.444445	31.13	8320761	776.341789	924.458644	31.13	50671928
YDFNSSMLYSTAK	Hi_5_2	2	1	y8	772.334689	916.444445	31	5981776	776.341789	924.458644	31	36789532
YDFNSSMLYSTAK	Hi_5_3	2	1	y8	772.334689	916.444445	31.07	7270313	776.341789	924.458644	31.14	46896568
YDFNSSMLYSTAK	Lo_1_1	2	1	y8	772.334689	916.444445	31.43	6561181	776.341789	924.458644	31.43	932648
YDFNSSMLYSTAK	Lo_1_2	2	1	y8	772.334689	916.444445	31.33	9079587	776.341789	924.458644	31.33	1282304
YDFNSSMLYSTAK	Lo_1_3	2	1	y8	772.334689	916.444445	31.3	9817167	776.341789	924.458644	31.24	1372326
YDFNSSMLYSTAK	Lo_2_1	2	1	y8	772.334689	916.444445	31.24	10083174	776.341789	924.458644	31.3	1483219
YDFNSSMLYSTAK	Lo_2_2	2	1	y8	772.334689	916.444445	31.24	9583449	776.341789	924.458644	31.24	1500142
YDFNSSMLYSTAK	Lo_2_3	2	1	y8	772.334689	916.444445	31.3	7788800	776.341789	924.458644	31.3	1075113
YDFNSSMLYSTAK	Lo_3_1	2	1	y8	772.334689	916.444445	31.43	9854997	776.341789	924.458644	31.43	1404280
YDFNSSMLYSTAK	Lo_3_2	2	1	y8	772.334689	916.444445	31.3	7449401	776.341789	924.458644	31.43	1158110
YDFNSSMLYSTAK	Lo_3_3	2	1	y8	772.334689	916.444445	31.31	10428919	776.341789	924.458644	31.31	1466522
YDFNSSMLYSTAK	Lo_4_1	2	1	y8	772.334689	916.444445	31.31	8037037	776.341789	924.458644	31.37	1169416
YDFNSSMLYSTAK	Lo_4_2	2	1	y8	772.334689	916.444445	31.39	7518853	776.341789	924.458644	31.33	1014333
YDFNSSMLYSTAK	Lo_4_3	2	1	y8	772.334689	916.444445	31.3	7314568	776.341789	924.458644	31.37	1056892
YDFNSSMLYSTAK	Lo_5_1	2	1	y8	772.334689	916.444445	31.26	10467575	776.341789	924.458644	31.26	1598865
YDFNSSMLYSTAK	Lo_5_2	2	1	y8	772.334689	916.444445	31.26	8845065	776.341789	924.458644	31.32	1408214
YDFNSSMLYSTAK	Lo_5_3	2	1	y8	772.334689	916.444445	31.21	7884256	776.341789	924.458644	31.27	1104404
YDFNSSMLYSTAK	Me_1_1	2	1	y8	772.334689	916.444445	31.32	6582783	776.341789	924.458644	31.38	27098656
YDFNSSMLYSTAK	Me_1_2	2	1	y8	772.334689	916.444445	31.07	9717034	776.341789	924.458644	31.2	40528784
YDFNSSMLYSTAK	Me_1_3	2	1	y8	772.334689	916.444445	31.07	10125506	776.341789	924.458644	31.07	38660092
YDFNSSMLYSTAK	Me_2_1	2	1	y8	772.334689	916.444445	31.07	9861737	776.341789	924.458644	31.14	39093464
YDFNSSMLYSTAK	Me_2_2	2	1	y8	772.334689	916.444445	31.14	8598262	776.341789	924.458644	31.2	33100924
YDFNSSMLYSTAK	Me_2_3	2	1	y8	772.334689	916.444445	31.26	8742701	776.341789	924.458644	31.26	36638960
YDFNSSMLYSTAK	Me_3_1	2	1	y8	772.334689	916.444445	31.13	8985005	776.341789	924.458644	31.19	36749604
YDFNSSMLYSTAK	Me_3_2	2	1	y8	772.334689	916.444445	31.14	7250633	776.341789	924.458644	31.14	31201190
YDFNSSMLYSTAK	Me_3_3	2	1	y8	772.334689	916.444445	31.19	8229193	776.341789	924.458644	31.19	33334058
YDFNSSMLYSTAK	Me_4_1	2	1	y8	772.334689	916.444445	31.26	6153214	776.341789	924.458644	31.39	25448836
YDFNSSMLYSTAK	Me_4_2	2	1	y8	772.334689	916.444445	31.07	9028167	776.341789	924.458644	31.13	34551628
YDFNSSMLYSTAK	Me_4_3	2	1	y8	772.334689	916.444445	31.2	6143799	776.341789	924.458644	31.2	21821378
YDFNSSMLYSTAK	Me_5_1	2	1	y8	772.334689	916.444445	31.13	7916953	776.341789	924.458644	31.13	33916636
YDFNSSMLYSTAK	Me_5_2	2	1	y8	772.334689	916.444445	31.13	9566534	776.341789	924.458644	31.19	37335108
YDFNSSMLYSTAK	Me_5_3	2	1	y8	772.334689	916.444445	31.07	8501939	776.341789	924.458644	31.07	31711424
VYKPSAGNNSLYR	Hi_1_1	2	1	y10	735.372798	1079.511614	18.02	87701296	740.376932	1089.519883	18.02	104587248
VYKPSAGNNSLYR	Hi_1_2	2	1	y10	735.372798	1079.511614	17.98	62921096	740.376932	1089.519883	17.94	76940952
VYKPSAGNNSLYR	Hi_1_3	2	1	y10	735.372798	1079.511614	17.9	74983232	740.376932	1089.519883	17.9	90142400
VYKPSAGNNSLYR	Hi_2_1	2	1	y10	735.372798	1079.511614	17.88	79924008	740.376932	1089.519883	17.88	104543280
VYKPSAGNNSLYR	Hi_2_2	2	1	y10	735.372798	1079.511614	17.98	94246360	740.376932	1089.519883	17.98	115719928
VYKPSAGNNSLYR	Hi_2_3	2	1	y10	735.372798	1079.511614	18.04	58201928	740.376932	1089.519883	18	81218312
VYKPSAGNNSLYR	Hi_3_1	2	1	y10	735.372798	1079.511614	17.86	44969472	740.376932	1089.519883	17.89	55972996
VYKPSAGNNSLYR	Hi_3_2	2	1	y10	735.372798	1079.511614	17.96	52023700	740.376932	1089.519883	17.96	66226436
VYKPSAGNNSLYR	Hi_3_3	2	1	y10	735.372798	1079.511614	17.81	85731224	740.376932	1089.519883	17.81	104418992
VYKPSAGNNSLYR	Hi_4_1	2	1	y10	735.372798	1079.511614	17.86	45337188	740.376932	1089.519883	17.86	61054012
VYKPSAGNNSLYR	Hi_4_2	2	1	y10	735.372798	1079.511614	17.79	68126488	740.376932	1089.519883	17.79	87016216
VYKPSAGNNSLYR	Hi_4_3	2	1	y10	735.372798	1079.511614	17.88	62235536	740.376932	1089.519883	17.88	81646824
VYKPSAGNNSLYR	Hi_5_1	2	1	y10	735.372798	1079.511614	17.82	68718584	740.376932	1089.519883	17.79	81094296
VYKPSAGNNSLYR	Hi_5_2	2	1	y10	735.372798	1079.511614	17.68	50555080	740.376932	1089.519883	17.71	60795208
VYKPSAGNNSLYR	Hi_5_3	2	1	y10	735.372798	1079.511614	17.96	54777008	740.376932	1089.519883	17.92	65348324
VYKPSAGNNSLYR	Lo_1_1	2	1	y10	735.372798	1079.511614	18.1	48693212	740.376932	1089.519883	18.13	1662828
VYKPSAGNNSLYR	Lo_1_2	2	1	y10	735.372798	1079.511614	18.23	73861296	740.376932	1089.519883	18.23	2434711
VYKPSAGNNSLYR	Lo_1_3	2	1	y10	735.372798	1079.511614	18.13	72239192	740.376932	1089.519883	18.13	2465104
VYKPSAGNNSLYR	Lo_2_1	2	1	y10	735.372798	1079.511614	18.1	84934872	740.376932	1089.519883	18.1	2988797
VYKPSAGNNSLYR	Lo_2_2	2	1	y10	735.372798	1079.511614	18.16	78487272	740.376932	1089.519883	18.16	2734433
VYKPSAGNNSLYR	Lo_2_3	2	1	y10	735.372798	1079.511614	18.08	55934692	740.376932	1089.519883	18.05	1842377
VYKPSAGNNSLYR	Lo_3_1	2	1	y10	735.372798	1079.511614	18.09	69904592	740.376932	1089.519883	18.09	2479735
VYKPSAGNNSLYR	Lo_3_2	2	1	y10	735.372798	1079.511614	18.09	59932800	740.376932	1089.519883	18.09	2062339
VYKPSAGNNSLYR	Lo_3_3	2	1	y10	735.372798	1079.511614	18.03	77554568	740.376932	1089.519883	18.03	2746708
VYKPSAGNNSLYR	Lo_4_1	2	1	y10	735.372798	1079.511614	17.83	58170116	740.376932	1089.519883	17.79	2024788
VYKPSAGNNSLYR	Lo_4_2	2	1	y10	735.372798	1079.511614	18	51912200	740.376932	1089.519883	18	1839989
VYKPSAGNNSLYR	Lo_4_3	2	1	y10	735.372798	1079.511614	17.91	51672332	740.376932	1089.519883	17.91	1818968
VYKPSAGNNSLYR	Lo_5_1	2	1	y10	735.372798	1079.511614	17.93	76086696	740.376932	1089.519883	17.9	2727332
VYKPSAGNNSLYR	Lo_5_2	2	1	y10	735.372798	1079.511614	17.87	70471576	740.376932	1089.519883	17.87	2382323
VYKPSAGNNSLYR	Lo_5_3	2	1	y10	735.372798	1079.511614	17.8	57693276	740.376932	1089.519883	17.84	2003793
VYKPSAGNNSLYR	Me_1_1	2	1	y10	735.372798	1079.511614	17.99	54439424	740.376932	1089.519883	17.99	44986032
VYKPSAGNNSLYR	Me_1_2	2	1	y10	735.372798	1079.511614	17.87	82199712	740.376932	1089.519883	17.87	69600184
VYKPSAGNNSLYR	Me_1_3	2	1	y10	735.372798	1079.511614	18.02	87287840	740.376932	1089.519883	17.98	69312864
VYKPSAGNNSLYR	Me_2_1	2	1	y10	735.372798	1079.511614	18.01	95776880	740.376932	1089.519883	18.01	77333112
VYKPSAGNNSLYR	Me_2_2	2	1	y10	735.372798	1079.511614	17.93	72966136	740.376932	1089.519883	17.9	57825916
VYKPSAGNNSLYR	Me_2_3	2	1	y10	735.372798	1079.511614	18	72487160	740.376932	1089.519883	18	65116304
VYKPSAGNNSLYR	Me_3_1	2	1	y10	735.372798	1079.511614	17.91	75355768	740.376932	1089.519883	17.91	64214124
VYKPSAGNNSLYR	Me_3_2	2	1	y10	735.372798	1079.511614	17.8	56186848	740.376932	1089.519883	17.8	46645804
VYKPSAGNNSLYR	Me_3_3	2	1	y10	735.372798	1079.511614	17.83	65875452	740.376932	1089.519883	17.83	54146708
VYKPSAGNNSLYR	Me_4_1	2	1	y10	735.372798	1079.511614	17.88	49657756	740.376932	1089.519883	17.85	41020520
VYKPSAGNNSLYR	Me_4_2	2	1	y10	735.372798	1079.511614	17.79	77592616	740.376932	1089.519883	17.79	63876680
VYKPSAGNNSLYR	Me_4_3	2	1	y10	735.372798	1079.511614	17.75	43287420	740.376932	1089.519883	17.75	36880280
VYKPSAGNNSLYR	Me_5_1	2	1	y10	735.372798	1079.511614	17.77	67063624	740.376932	1089.519883	17.77	57199400
VYKPSAGNNSLYR	Me_5_2	2	1	y10	735.372798	1079.511614	17.9	72842952	740.376932	1089.519883	17.9	63783076
VYKPSAGNNSLYR	Me_5_3	2	1	y10	735.372798	1079.511614	17.72	56991008	740.376932	1089.519883	17.76	51619644
VYKPSAGNNSLYR	Hi_1_1	2	1	y9	735.372798	982.45885	18.02	10515653	740.376932	992.467119	18.02	12755393
VYKPSAGNNSLYR	Hi_1_2	2	1	y9	735.372798	982.45885	17.98	7535942	740.376932	992.467119	17.94	9522027
VYKPSAGNNSLYR	Hi_1_3	2	1	y9	735.372798	982.45885	17.9	9234062	740.376932	992.467119	17.87	11178795
VYKPSAGNNSLYR	Hi_2_1	2	1	y9	735.372798	982.45885	17.88	9481666	740.376932	992.467119	17.88	12580338
VYKPSAGNNSLYR	Hi_2_2	2	1	y9	735.372798	982.45885	17.98	10998615	740.376932	992.467119	17.94	13558987
VYKPSAGNNSLYR	Hi_2_3	2	1	y9	735.372798	982.45885	18.04	6845917	740.376932	992.467119	18	9507816
VYKPSAGNNSLYR	Hi_3_1	2	1	y9	735.372798	982.45885	17.86	5502131	740.376932	992.467119	17.86	6764799
VYKPSAGNNSLYR	Hi_3_2	2	1	y9	735.372798	982.45885	17.96	6377796	740.376932	992.467119	17.93	8025404
VYKPSAGNNSLYR	Hi_3_3	2	1	y9	735.372798	982.45885	17.81	10191558	740.376932	992.467119	17.81	12398085
VYKPSAGNNSLYR	Hi_4_1	2	1	y9	735.372798	982.45885	17.89	5437943	740.376932	992.467119	17.86	7328689
VYKPSAGNNSLYR	Hi_4_2	2	1	y9	735.372798	982.45885	17.83	8164067	740.376932	992.467119	17.79	10344774
VYKPSAGNNSLYR	Hi_4_3	2	1	y9	735.372798	982.45885	17.88	7503705	740.376932	992.467119	17.88	9705900
VYKPSAGNNSLYR	Hi_5_1	2	1	y9	735.372798	982.45885	17.79	8112364	740.376932	992.467119	17.79	10108653
VYKPSAGNNSLYR	Hi_5_2	2	1	y9	735.372798	982.45885	17.68	6118407	740.376932	992.467119	17.71	7231001
VYKPSAGNNSLYR	Hi_5_3	2	1	y9	735.372798	982.45885	17.96	6379559	740.376932	992.467119	17.92	7798359
VYKPSAGNNSLYR	Lo_1_1	2	1	y9	735.372798	982.45885	18.13	5810348	740.376932	992.467119	18.1	156120
VYKPSAGNNSLYR	Lo_1_2	2	1	y9	735.372798	982.45885	18.2	8982059	740.376932	992.467119	18.23	279540
VYKPSAGNNSLYR	Lo_1_3	2	1	y9	735.372798	982.45885	18.13	8747068	740.376932	992.467119	18.1	281380
VYKPSAGNNSLYR	Lo_2_1	2	1	y9	735.372798	982.45885	18.1	10337571	740.376932	992.467119	18.1	339550
VYKPSAGNNSLYR	Lo_2_2	2	1	y9	735.372798	982.45885	18.16	9495263	740.376932	992.467119	18.16	322013
VYKPSAGNNSLYR	Lo_2_3	2	1	y9	735.372798	982.45885	18.08	6898163	740.376932	992.467119	18.05	212304
VYKPSAGNNSLYR	Lo_3_1	2	1	y9	735.372798	982.45885	18.09	8404103	740.376932	992.467119	18.09	282750
VYKPSAGNNSLYR	Lo_3_2	2	1	y9	735.372798	982.45885	18.16	7479762	740.376932	992.467119	18.09	207871
VYKPSAGNNSLYR	Lo_3_3	2	1	y9	735.372798	982.45885	18.03	9384739	740.376932	992.467119	18	320179
VYKPSAGNNSLYR	Lo_4_1	2	1	y9	735.372798	982.45885	17.83	7152433	740.376932	992.467119	17.83	202391
VYKPSAGNNSLYR	Lo_4_2	2	1	y9	735.372798	982.45885	18	6162092	740.376932	992.467119	18	183105
VYKPSAGNNSLYR	Lo_4_3	2	1	y9	735.372798	982.45885	17.91	5964159	740.376932	992.467119	17.95	182149
VYKPSAGNNSLYR	Lo_5_1	2	1	y9	735.372798	982.45885	17.9	9264281	740.376932	992.467119	17.9	304380
VYKPSAGNNSLYR	Lo_5_2	2	1	y9	735.372798	982.45885	17.87	8726910	740.376932	992.467119	17.87	268855
VYKPSAGNNSLYR	Lo_5_3	2	1	y9	735.372798	982.45885	17.8	6850480	740.376932	992.467119	17.84	227868
VYKPSAGNNSLYR	Me_1_1	2	1	y9	735.372798	982.45885	17.99	6455383	740.376932	992.467119	17.99	5377832
VYKPSAGNNSLYR	Me_1_2	2	1	y9	735.372798	982.45885	17.87	10047130	740.376932	992.467119	17.87	8342949
VYKPSAGNNSLYR	Me_1_3	2	1	y9	735.372798	982.45885	18.02	10145143	740.376932	992.467119	17.98	8365499
VYKPSAGNNSLYR	Me_2_1	2	1	y9	735.372798	982.45885	18.01	11914106	740.376932	992.467119	18.01	9180777
VYKPSAGNNSLYR	Me_2_2	2	1	y9	735.372798	982.45885	17.93	8666358	740.376932	992.467119	17.93	6919527
VYKPSAGNNSLYR	Me_2_3	2	1	y9	735.372798	982.45885	18	8850244	740.376932	992.467119	18	7769543
VYKPSAGNNSLYR	Me_3_1	2	1	y9	735.372798	982.45885	17.87	9130766	740.376932	992.467119	17.91	7898943
VYKPSAGNNSLYR	Me_3_2	2	1	y9	735.372798	982.45885	17.8	6776943	740.376932	992.467119	17.8	5629028
VYKPSAGNNSLYR	Me_3_3	2	1	y9	735.372798	982.45885	17.83	7791324	740.376932	992.467119	17.83	6680409
VYKPSAGNNSLYR	Me_4_1	2	1	y9	735.372798	982.45885	17.88	5889599	740.376932	992.467119	17.88	4991715
VYKPSAGNNSLYR	Me_4_2	2	1	y9	735.372798	982.45885	17.79	9272179	740.376932	992.467119	17.79	7783983
VYKPSAGNNSLYR	Me_4_3	2	1	y9	735.372798	982.45885	17.75	5176005	740.376932	992.467119	17.75	4462052
VYKPSAGNNSLYR	Me_5_1	2	1	y9	735.372798	982.45885	17.77	8172536	740.376932	992.467119	17.77	6936495
VYKPSAGNNSLYR	Me_5_2	2	1	y9	735.372798	982.45885	17.9	8709755	740.376932	992.467119	17.9	7783260
VYKPSAGNNSLYR	Me_5_3	2	1	y9	735.372798	982.45885	17.72	6690877	740.376932	992.467119	17.76	6444764
VYKPSAGNNSLYR	Hi_1_1	2	1	y8	735.372798	895.426821	18.02	5799699	740.376932	905.43509	17.99	6760194
VYKPSAGNNSLYR	Hi_1_2	2	1	y8	735.372798	895.426821	17.98	3855776	740.376932	905.43509	17.94	4890015
VYKPSAGNNSLYR	Hi_1_3	2	1	y8	735.372798	895.426821	17.9	4671903	740.376932	905.43509	17.9	5673817
VYKPSAGNNSLYR	Hi_2_1	2	1	y8	735.372798	895.426821	17.88	5023289	740.376932	905.43509	17.88	6476720
VYKPSAGNNSLYR	Hi_2_2	2	1	y8	735.372798	895.426821	17.98	6367511	740.376932	905.43509	17.94	6727521
VYKPSAGNNSLYR	Hi_2_3	2	1	y8	735.372798	895.426821	18.04	3616019	740.376932	905.43509	18.04	5143862
VYKPSAGNNSLYR	Hi_3_1	2	1	y8	735.372798	895.426821	17.86	2734462	740.376932	905.43509	17.89	3644340
VYKPSAGNNSLYR	Hi_3_2	2	1	y8	735.372798	895.426821	17.96	3265260	740.376932	905.43509	17.96	4126436
VYKPSAGNNSLYR	Hi_3_3	2	1	y8	735.372798	895.426821	17.81	5379444	740.376932	905.43509	17.81	6806361
VYKPSAGNNSLYR	Hi_4_1	2	1	y8	735.372798	895.426821	17.86	2908199	740.376932	905.43509	17.86	3961161
VYKPSAGNNSLYR	Hi_4_2	2	1	y8	735.372798	895.426821	17.83	4273111	740.376932	905.43509	17.83	5678889
VYKPSAGNNSLYR	Hi_4_3	2	1	y8	735.372798	895.426821	17.88	4110734	740.376932	905.43509	17.88	4931949
VYKPSAGNNSLYR	Hi_5_1	2	1	y8	735.372798	895.426821	17.79	4325528	740.376932	905.43509	17.79	5265216
VYKPSAGNNSLYR	Hi_5_2	2	1	y8	735.372798	895.426821	17.68	3272832	740.376932	905.43509	17.68	4042455
VYKPSAGNNSLYR	Hi_5_3	2	1	y8	735.372798	895.426821	17.96	3555402	740.376932	905.43509	17.92	4432774
VYKPSAGNNSLYR	Lo_1_1	2	1	y8	735.372798	895.426821	18.13	2825227	740.376932	905.43509	18.13	80747
VYKPSAGNNSLYR	Lo_1_2	2	1	y8	735.372798	895.426821	18.2	4645434	740.376932	905.43509	18.26	140266
VYKPSAGNNSLYR	Lo_1_3	2	1	y8	735.372798	895.426821	18.13	4486522	740.376932	905.43509	18.13	127076
VYKPSAGNNSLYR	Lo_2_1	2	1	y8	735.372798	895.426821	18.06	5349103	740.376932	905.43509	18.1	131247
VYKPSAGNNSLYR	Lo_2_2	2	1	y8	735.372798	895.426821	18.16	4862706	740.376932	905.43509	18.16	159193
VYKPSAGNNSLYR	Lo_2_3	2	1	y8	735.372798	895.426821	18.08	3604355	740.376932	905.43509	18.05	88362
VYKPSAGNNSLYR	Lo_3_1	2	1	y8	735.372798	895.426821	18.09	4304732	740.376932	905.43509	18.09	145230
VYKPSAGNNSLYR	Lo_3_2	2	1	y8	735.372798	895.426821	18.09	3783545	740.376932	905.43509	18.02	101986
VYKPSAGNNSLYR	Lo_3_3	2	1	y8	735.372798	895.426821	18.03	4748344	740.376932	905.43509	17.96	138615
VYKPSAGNNSLYR	Lo_4_1	2	1	y8	735.372798	895.426821	17.83	3638738	740.376932	905.43509	17.83	116603
VYKPSAGNNSLYR	Lo_4_2	2	1	y8	735.372798	895.426821	18	3389768	740.376932	905.43509	18	70617
VYKPSAGNNSLYR	Lo_4_3	2	1	y8	735.372798	895.426821	17.91	3166732	740.376932	905.43509	17.91	113333
VYKPSAGNNSLYR	Lo_5_1	2	1	y8	735.372798	895.426821	17.9	4673382	740.376932	905.43509	17.9	154308
VYKPSAGNNSLYR	Lo_5_2	2	1	y8	735.372798	895.426821	17.87	4654313	740.376932	905.43509	17.83	147155
VYKPSAGNNSLYR	Lo_5_3	2	1	y8	735.372798	895.426821	17.84	3554013	740.376932	905.43509	17.84	116881
VYKPSAGNNSLYR	Me_1_1	2	1	y8	735.372798	895.426821	17.99	3404907	740.376932	905.43509	18.03	2965998
VYKPSAGNNSLYR	Me_1_2	2	1	y8	735.372798	895.426821	17.87	5078715	740.376932	905.43509	17.87	4302916
VYKPSAGNNSLYR	Me_1_3	2	1	y8	735.372798	895.426821	17.98	5303105	740.376932	905.43509	17.98	4338053
VYKPSAGNNSLYR	Me_2_1	2	1	y8	735.372798	895.426821	18.01	6079592	740.376932	905.43509	18.01	4853780
VYKPSAGNNSLYR	Me_2_2	2	1	y8	735.372798	895.426821	17.93	4734880	740.376932	905.43509	17.93	3649685
VYKPSAGNNSLYR	Me_2_3	2	1	y8	735.372798	895.426821	17.96	4679670	740.376932	905.43509	18	4200421
VYKPSAGNNSLYR	Me_3_1	2	1	y8	735.372798	895.426821	17.91	4708770	740.376932	905.43509	17.91	4109083
VYKPSAGNNSLYR	Me_3_2	2	1	y8	735.372798	895.426821	17.76	3615440	740.376932	905.43509	17.8	2912629
VYKPSAGNNSLYR	Me_3_3	2	1	y8	735.372798	895.426821	17.83	4034267	740.376932	905.43509	17.83	3511954
VYKPSAGNNSLYR	Me_4_1	2	1	y8	735.372798	895.426821	17.88	2994194	740.376932	905.43509	17.85	2648951
VYKPSAGNNSLYR	Me_4_2	2	1	y8	735.372798	895.426821	17.79	4895914	740.376932	905.43509	17.79	4064957
VYKPSAGNNSLYR	Me_4_3	2	1	y8	735.372798	895.426821	17.75	2782975	740.376932	905.43509	17.75	2422163
VYKPSAGNNSLYR	Me_5_1	2	1	y8	735.372798	895.426821	17.77	4179444	740.376932	905.43509	17.77	3796461
VYKPSAGNNSLYR	Me_5_2	2	1	y8	735.372798	895.426821	17.9	4591711	740.376932	905.43509	17.9	3944711
VYKPSAGNNSLYR	Me_5_3	2	1	y8	735.372798	895.426821	17.76	3903589	740.376932	905.43509	17.72	3332449
FNDTEVLQR	Hi_1_1	2	1	y8	561.774928	975.474165	24.45	2174455	566.779062	985.482434	24.45	13086339
FNDTEVLQR	Hi_1_2	2	1	y8	561.774928	975.474165	24.52	1891829	566.779062	985.482434	24.43	10495726
FNDTEVLQR	Hi_1_3	2	1	y8	561.774928	975.474165	24.52	2355358	566.779062	985.482434	24.52	11521872
FNDTEVLQR	Hi_2_1	2	1	y8	561.774928	975.474165	24.42	2524377	566.779062	985.482434	24.42	12761021
FNDTEVLQR	Hi_2_2	2	1	y8	561.774928	975.474165	24.54	2761412	566.779062	985.482434	24.43	12840104
FNDTEVLQR	Hi_2_3	2	1	y8	561.774928	975.474165	24.52	1882467	566.779062	985.482434	24.52	10152795
FNDTEVLQR	Hi_3_1	2	1	y8	561.774928	975.474165	24.46	1231741	566.779062	985.482434	24.46	6387512
FNDTEVLQR	Hi_3_2	2	1	y8	561.774928	975.474165	24.39	1532436	566.779062	985.482434	24.48	7632064
FNDTEVLQR	Hi_3_3	2	1	y8	561.774928	975.474165	24.39	2376390	566.779062	985.482434	24.39	12803448
FNDTEVLQR	Hi_4_1	2	1	y8	561.774928	975.474165	24.46	1454636	566.779062	985.482434	24.46	6731745
FNDTEVLQR	Hi_4_2	2	1	y8	561.774928	975.474165	24.43	1991469	566.779062	985.482434	24.43	9628207
FNDTEVLQR	Hi_4_3	2	1	y8	561.774928	975.474165	24.44	1587420	566.779062	985.482434	24.44	10603076
FNDTEVLQR	Hi_5_1	2	1	y8	561.774928	975.474165	24.42	1912301	566.779062	985.482434	24.42	10382459
FNDTEVLQR	Hi_5_2	2	1	y8	561.774928	975.474165	24.29	1590740	566.779062	985.482434	24.29	8798365
FNDTEVLQR	Hi_5_3	2	1	y8	561.774928	975.474165	24.36	1669511	566.779062	985.482434	24.36	9368034
FNDTEVLQR	Lo_1_1	2	1	y8	561.774928	975.474165	24.7	1532692	566.779062	985.482434	24.7	192229
FNDTEVLQR	Lo_1_2	2	1	y8	561.774928	975.474165	24.68	2547273	566.779062	985.482434	24.68	336232
FNDTEVLQR	Lo_1_3	2	1	y8	561.774928	975.474165	24.58	2274637	566.779062	985.482434	24.58	302307
FNDTEVLQR	Lo_2_1	2	1	y8	561.774928	975.474165	24.58	2141353	566.779062	985.482434	24.58	287495
FNDTEVLQR	Lo_2_2	2	1	y8	561.774928	975.474165	24.6	2330344	566.779062	985.482434	24.6	319167
FNDTEVLQR	Lo_2_3	2	1	y8	561.774928	975.474165	24.55	1762791	566.779062	985.482434	24.55	198257
FNDTEVLQR	Lo_3_1	2	1	y8	561.774928	975.474165	24.65	2524842	566.779062	985.482434	24.65	311422
FNDTEVLQR	Lo_3_2	2	1	y8	561.774928	975.474165	24.56	1939786	566.779062	985.482434	24.56	213068
FNDTEVLQR	Lo_3_3	2	1	y8	561.774928	975.474165	24.57	2215346	566.779062	985.482434	24.57	304783
FNDTEVLQR	Lo_4_1	2	1	y8	561.774928	975.474165	24.43	1764012	566.779062	985.482434	24.43	194080
FNDTEVLQR	Lo_4_2	2	1	y8	561.774928	975.474165	24.59	1471420	566.779062	985.482434	24.49	178102
FNDTEVLQR	Lo_4_3	2	1	y8	561.774928	975.474165	24.56	1648913	566.779062	985.482434	24.56	199308
FNDTEVLQR	Lo_5_1	2	1	y8	561.774928	975.474165	24.58	2221772	566.779062	985.482434	24.49	307765
FNDTEVLQR	Lo_5_2	2	1	y8	561.774928	975.474165	24.49	2171094	566.779062	985.482434	24.49	244105
FNDTEVLQR	Lo_5_3	2	1	y8	561.774928	975.474165	24.39	1887248	566.779062	985.482434	24.39	228935
FNDTEVLQR	Me_1_1	2	1	y8	561.774928	975.474165	24.55	1681291	566.779062	985.482434	24.55	5501974
FNDTEVLQR	Me_1_2	2	1	y8	561.774928	975.474165	24.39	2356654	566.779062	985.482434	24.39	8759836
FNDTEVLQR	Me_1_3	2	1	y8	561.774928	975.474165	24.37	2445652	566.779062	985.482434	24.37	7953478
FNDTEVLQR	Me_2_1	2	1	y8	561.774928	975.474165	24.5	2376618	566.779062	985.482434	24.5	8730591
FNDTEVLQR	Me_2_2	2	1	y8	561.774928	975.474165	24.39	2118049	566.779062	985.482434	24.39	7190595
FNDTEVLQR	Me_2_3	2	1	y8	561.774928	975.474165	24.51	2398830	566.779062	985.482434	24.51	8298081
FNDTEVLQR	Me_3_1	2	1	y8	561.774928	975.474165	24.47	2184581	566.779062	985.482434	24.47	7903272
FNDTEVLQR	Me_3_2	2	1	y8	561.774928	975.474165	24.36	1724262	566.779062	985.482434	24.36	6022211
FNDTEVLQR	Me_3_3	2	1	y8	561.774928	975.474165	24.49	1973475	566.779062	985.482434	24.49	7035041
FNDTEVLQR	Me_4_1	2	1	y8	561.774928	975.474165	24.53	1580810	566.779062	985.482434	24.53	5447210
FNDTEVLQR	Me_4_2	2	1	y8	561.774928	975.474165	24.42	2531984	566.779062	985.482434	24.42	7402444
FNDTEVLQR	Me_4_3	2	1	y8	561.774928	975.474165	24.37	1424252	566.779062	985.482434	24.37	4894052
FNDTEVLQR	Me_5_1	2	1	y8	561.774928	975.474165	24.39	2197417	566.779062	985.482434	24.39	6966008
FNDTEVLQR	Me_5_2	2	1	y8	561.774928	975.474165	24.45	2258104	566.779062	985.482434	24.45	8273437
FNDTEVLQR	Me_5_3	2	1	y8	561.774928	975.474165	24.36	1868305	566.779062	985.482434	24.36	7285660
FNDTEVLQR	Hi_1_1	2	1	y7	561.774928	860.447222	24.45	3352149	566.779062	870.455491	24.45	20302810
FNDTEVLQR	Hi_1_2	2	1	y7	561.774928	860.447222	24.52	3238997	566.779062	870.455491	24.43	15686167
FNDTEVLQR	Hi_1_3	2	1	y7	561.774928	860.447222	24.52	3286771	566.779062	870.455491	24.52	17614372
FNDTEVLQR	Hi_2_1	2	1	y7	561.774928	860.447222	24.42	4325636	566.779062	870.455491	24.42	18757828
FNDTEVLQR	Hi_2_2	2	1	y7	561.774928	860.447222	24.54	3986341	566.779062	870.455491	24.54	20063116
FNDTEVLQR	Hi_2_3	2	1	y7	561.774928	860.447222	24.52	2850743	566.779062	870.455491	24.52	15142412
FNDTEVLQR	Hi_3_1	2	1	y7	561.774928	860.447222	24.46	1952245	566.779062	870.455491	24.46	10755325
FNDTEVLQR	Hi_3_2	2	1	y7	561.774928	860.447222	24.48	2278404	566.779062	870.455491	24.39	11656107
FNDTEVLQR	Hi_3_3	2	1	y7	561.774928	860.447222	24.39	4260106	566.779062	870.455491	24.39	19391104
FNDTEVLQR	Hi_4_1	2	1	y7	561.774928	860.447222	24.46	2197835	566.779062	870.455491	24.46	10650984
FNDTEVLQR	Hi_4_2	2	1	y7	561.774928	860.447222	24.43	3127221	566.779062	870.455491	24.43	15288875
FNDTEVLQR	Hi_4_3	2	1	y7	561.774928	860.447222	24.44	2759539	566.779062	870.455491	24.44	16656101
FNDTEVLQR	Hi_5_1	2	1	y7	561.774928	860.447222	24.42	3063591	566.779062	870.455491	24.42	14874924
FNDTEVLQR	Hi_5_2	2	1	y7	561.774928	860.447222	24.29	2559124	566.779062	870.455491	24.29	14055139
FNDTEVLQR	Hi_5_3	2	1	y7	561.774928	860.447222	24.36	2994722	566.779062	870.455491	24.36	14075906
FNDTEVLQR	Lo_1_1	2	1	y7	561.774928	860.447222	24.7	2482994	566.779062	870.455491	24.7	271675
FNDTEVLQR	Lo_1_2	2	1	y7	561.774928	860.447222	24.68	3340275	566.779062	870.455491	24.68	468431
FNDTEVLQR	Lo_1_3	2	1	y7	561.774928	860.447222	24.58	3783982	566.779062	870.455491	24.58	416932
FNDTEVLQR	Lo_2_1	2	1	y7	561.774928	860.447222	24.58	3487818	566.779062	870.455491	24.58	470132
FNDTEVLQR	Lo_2_2	2	1	y7	561.774928	860.447222	24.6	3873814	566.779062	870.455491	24.6	431159
FNDTEVLQR	Lo_2_3	2	1	y7	561.774928	860.447222	24.55	2901072	566.779062	870.455491	24.55	312645
FNDTEVLQR	Lo_3_1	2	1	y7	561.774928	860.447222	24.65	4104803	566.779062	870.455491	24.65	414477
FNDTEVLQR	Lo_3_2	2	1	y7	561.774928	860.447222	24.56	2943094	566.779062	870.455491	24.56	339003
FNDTEVLQR	Lo_3_3	2	1	y7	561.774928	860.447222	24.57	3863435	566.779062	870.455491	24.57	515167
FNDTEVLQR	Lo_4_1	2	1	y7	561.774928	860.447222	24.43	2965953	566.779062	870.455491	24.43	357053
FNDTEVLQR	Lo_4_2	2	1	y7	561.774928	860.447222	24.59	2377668	566.779062	870.455491	24.49	264865
FNDTEVLQR	Lo_4_3	2	1	y7	561.774928	860.447222	24.56	2441509	566.779062	870.455491	24.56	263677
FNDTEVLQR	Lo_5_1	2	1	y7	561.774928	860.447222	24.58	3832393	566.779062	870.455491	24.49	451122
FNDTEVLQR	Lo_5_2	2	1	y7	561.774928	860.447222	24.49	3044701	566.779062	870.455491	24.49	449971
FNDTEVLQR	Lo_5_3	2	1	y7	561.774928	860.447222	24.39	2964972	566.779062	870.455491	24.39	365787
FNDTEVLQR	Me_1_1	2	1	y7	561.774928	860.447222	24.55	2664669	566.779062	870.455491	24.55	8839100
FNDTEVLQR	Me_1_2	2	1	y7	561.774928	860.447222	24.39	3833587	566.779062	870.455491	24.39	13348655
FNDTEVLQR	Me_1_3	2	1	y7	561.774928	860.447222	24.37	4472331	566.779062	870.455491	24.37	13822350
FNDTEVLQR	Me_2_1	2	1	y7	561.774928	860.447222	24.5	4013050	566.779062	870.455491	24.5	13801484
FNDTEVLQR	Me_2_2	2	1	y7	561.774928	860.447222	24.39	3295728	566.779062	870.455491	24.39	10586984
FNDTEVLQR	Me_2_3	2	1	y7	561.774928	860.447222	24.51	3900938	566.779062	870.455491	24.51	14110582
FNDTEVLQR	Me_3_1	2	1	y7	561.774928	860.447222	24.47	3840277	566.779062	870.455491	24.47	12125707
FNDTEVLQR	Me_3_2	2	1	y7	561.774928	860.447222	24.36	3105631	566.779062	870.455491	24.36	9541430
FNDTEVLQR	Me_3_3	2	1	y7	561.774928	860.447222	24.49	3232656	566.779062	870.455491	24.49	11093041
FNDTEVLQR	Me_4_1	2	1	y7	561.774928	860.447222	24.43	2401453	566.779062	870.455491	24.53	8685780
FNDTEVLQR	Me_4_2	2	1	y7	561.774928	860.447222	24.42	4188734	566.779062	870.455491	24.42	12347553
FNDTEVLQR	Me_4_3	2	1	y7	561.774928	860.447222	24.37	2272339	566.779062	870.455491	24.37	7151510
FNDTEVLQR	Me_5_1	2	1	y7	561.774928	860.447222	24.39	3569090	566.779062	870.455491	24.39	11353730
FNDTEVLQR	Me_5_2	2	1	y7	561.774928	860.447222	24.45	3416919	566.779062	870.455491	24.45	12360105
FNDTEVLQR	Me_5_3	2	1	y7	561.774928	860.447222	24.36	3425130	566.779062	870.455491	24.26	10748683
FNDTEVLQR	Hi_1_1	2	1	y6	561.774928	745.420279	24.45	2369980	566.779062	755.428548	24.45	14317611
FNDTEVLQR	Hi_1_2	2	1	y6	561.774928	745.420279	24.52	2168277	566.779062	755.428548	24.43	10980517
FNDTEVLQR	Hi_1_3	2	1	y6	561.774928	745.420279	24.52	2670006	566.779062	755.428548	24.52	12948529
FNDTEVLQR	Hi_2_1	2	1	y6	561.774928	745.420279	24.42	3230173	566.779062	755.428548	24.42	13875058
FNDTEVLQR	Hi_2_2	2	1	y6	561.774928	745.420279	24.54	3077374	566.779062	755.428548	24.43	13939635
FNDTEVLQR	Hi_2_3	2	1	y6	561.774928	745.420279	24.52	2130126	566.779062	755.428548	24.52	9916450
FNDTEVLQR	Hi_3_1	2	1	y6	561.774928	745.420279	24.55	1326173	566.779062	755.428548	24.46	7143356
FNDTEVLQR	Hi_3_2	2	1	y6	561.774928	745.420279	24.48	1941603	566.779062	755.428548	24.39	8624841
FNDTEVLQR	Hi_3_3	2	1	y6	561.774928	745.420279	24.39	2844318	566.779062	755.428548	24.39	14767146
FNDTEVLQR	Hi_4_1	2	1	y6	561.774928	745.420279	24.46	1630757	566.779062	755.428548	24.46	7652727
FNDTEVLQR	Hi_4_2	2	1	y6	561.774928	745.420279	24.43	2446664	566.779062	755.428548	24.43	10793999
FNDTEVLQR	Hi_4_3	2	1	y6	561.774928	745.420279	24.44	2152281	566.779062	755.428548	24.44	10805842
FNDTEVLQR	Hi_5_1	2	1	y6	561.774928	745.420279	24.42	2161846	566.779062	755.428548	24.42	10182973
FNDTEVLQR	Hi_5_2	2	1	y6	561.774928	745.420279	24.29	1747445	566.779062	755.428548	24.29	9862311
FNDTEVLQR	Hi_5_3	2	1	y6	561.774928	745.420279	24.36	2073763	566.779062	755.428548	24.36	10641813
FNDTEVLQR	Lo_1_1	2	1	y6	561.774928	745.420279	24.7	1679409	566.779062	755.428548	24.7	344962
FNDTEVLQR	Lo_1_2	2	1	y6	561.774928	745.420279	24.68	2299615	566.779062	755.428548	24.68	496138
FNDTEVLQR	Lo_1_3	2	1	y6	561.774928	745.420279	24.58	2531939	566.779062	755.428548	24.58	557573
FNDTEVLQR	Lo_2_1	2	1	y6	561.774928	745.420279	24.58	2542597	566.779062	755.428548	24.58	564916
FNDTEVLQR	Lo_2_2	2	1	y6	561.774928	745.420279	24.6	2618307	566.779062	755.428548	24.6	466186
FNDTEVLQR	Lo_2_3	2	1	y6	561.774928	745.420279	24.55	2119748	566.779062	755.428548	24.55	435043
FNDTEVLQR	Lo_3_1	2	1	y6	561.774928	745.420279	24.65	2735073	566.779062	755.428548	24.65	477335
FNDTEVLQR	Lo_3_2	2	1	y6	561.774928	745.420279	24.65	1982050	566.779062	755.428548	24.65	493150
FNDTEVLQR	Lo_3_3	2	1	y6	561.774928	745.420279	24.57	2864681	566.779062	755.428548	24.57	593955
FNDTEVLQR	Lo_4_1	2	1	y6	561.774928	745.420279	24.43	2084461	566.779062	755.428548	24.43	367165
FNDTEVLQR	Lo_4_2	2	1	y6	561.774928	745.420279	24.59	1567219	566.779062	755.428548	24.59	384180
FNDTEVLQR	Lo_4_3	2	1	y6	561.774928	745.420279	24.56	1931573	566.779062	755.428548	24.56	408011
FNDTEVLQR	Lo_5_1	2	1	y6	561.774928	745.420279	24.58	2544969	566.779062	755.428548	24.58	570692
FNDTEVLQR	Lo_5_2	2	1	y6	561.774928	745.420279	24.49	2101284	566.779062	755.428548	24.49	506588
FNDTEVLQR	Lo_5_3	2	1	y6	561.774928	745.420279	24.39	2355901	566.779062	755.428548	24.39	469496
FNDTEVLQR	Me_1_1	2	1	y6	561.774928	745.420279	24.55	1926000	566.779062	755.428548	24.55	5803137
FNDTEVLQR	Me_1_2	2	1	y6	561.774928	745.420279	24.39	2700437	566.779062	755.428548	24.39	9987802
FNDTEVLQR	Me_1_3	2	1	y6	561.774928	745.420279	24.37	3105495	566.779062	755.428548	24.37	9151876
FNDTEVLQR	Me_2_1	2	1	y6	561.774928	745.420279	24.5	3072310	566.779062	755.428548	24.5	9969626
FNDTEVLQR	Me_2_2	2	1	y6	561.774928	745.420279	24.39	2565221	566.779062	755.428548	24.39	7206881
FNDTEVLQR	Me_2_3	2	1	y6	561.774928	745.420279	24.51	2922194	566.779062	755.428548	24.51	9836646
FNDTEVLQR	Me_3_1	2	1	y6	561.774928	745.420279	24.47	2792162	566.779062	755.428548	24.47	8313538
FNDTEVLQR	Me_3_2	2	1	y6	561.774928	745.420279	24.36	2012498	566.779062	755.428548	24.36	6430810
FNDTEVLQR	Me_3_3	2	1	y6	561.774928	745.420279	24.49	2258651	566.779062	755.428548	24.49	7506674
FNDTEVLQR	Me_4_1	2	1	y6	561.774928	745.420279	24.53	1829945	566.779062	755.428548	24.53	6570989
FNDTEVLQR	Me_4_2	2	1	y6	561.774928	745.420279	24.42	3296407	566.779062	755.428548	24.42	8125680
FNDTEVLQR	Me_4_3	2	1	y6	561.774928	745.420279	24.37	1665563	566.779062	755.428548	24.37	5253892
FNDTEVLQR	Me_5_1	2	1	y6	561.774928	745.420279	24.39	2510404	566.779062	755.428548	24.39	7901490
FNDTEVLQR	Me_5_2	2	1	y6	561.774928	745.420279	24.45	2927811	566.779062	755.428548	24.45	8899812
FNDTEVLQR	Me_5_3	2	1	y6	561.774928	745.420279	24.36	2189570	566.779062	755.428548	24.36	7599803
INNTHALVSLLQNLNK	Hi_1_1	3	1	y6	598.335375	729.425364	44.27	504722	601.006775	737.439563	44.14	1479843328
INNTHALVSLLQNLNK	Hi_1_2	3	1	y6	598.335375	729.425364	44.34	539697	601.006775	737.439563	44.33	1567644032
INNTHALVSLLQNLNK	Hi_1_3	3	1	y6	598.335375	729.425364	44.2	615712	601.006775	737.439563	44.23	1709768960
INNTHALVSLLQNLNK	Hi_2_1	3	1	y6	598.335375	729.425364	44.16	636820	601.006775	737.439563	44.18	1907884032
INNTHALVSLLQNLNK	Hi_2_2	3	1	y6	598.335375	729.425364	44.32	675032	601.006775	737.439563	44.33	2124596480
INNTHALVSLLQNLNK	Hi_2_3	3	1	y6	598.335375	729.425364	44.27	485931	601.006775	737.439563	44.25	1544808704
INNTHALVSLLQNLNK	Hi_3_1	3	1	y6	598.335375	729.425364	44.44	353764	601.006775	737.439563	44.35	1233982592
INNTHALVSLLQNLNK	Hi_3_2	3	1	y6	598.335375	729.425364	44.34	459431	601.006775	737.439563	44.42	1450093440
INNTHALVSLLQNLNK	Hi_3_3	3	1	y6	598.335375	729.425364	44.27	685191	601.006775	737.439563	44.31	2060990848
INNTHALVSLLQNLNK	Hi_4_1	3	1	y6	598.335375	729.425364	44.3	394529	601.006775	737.439563	44.34	1221917952
INNTHALVSLLQNLNK	Hi_4_2	3	1	y6	598.335375	729.425364	44.18	553251	601.006775	737.439563	44.16	1679491840
INNTHALVSLLQNLNK	Hi_4_3	3	1	y6	598.335375	729.425364	44.27	496378	601.006775	737.439563	44.26	1651734016
INNTHALVSLLQNLNK	Hi_5_1	3	1	y6	598.335375	729.425364	44.18	532210	601.006775	737.439563	44.14	1724725504
INNTHALVSLLQNLNK	Hi_5_2	3	1	y6	598.335375	729.425364	44.13	440583	601.006775	737.439563	44.11	1421291008
INNTHALVSLLQNLNK	Hi_5_3	3	1	y6	598.335375	729.425364	44.25	522271	601.006775	737.439563	44.3	1689696256
INNTHALVSLLQNLNK	Lo_1_1	3	1	y6	598.335375	729.425364	44.75	131249	601.006775	737.439563	44.76	37616772
INNTHALVSLLQNLNK	Lo_1_2	3	1	y6	598.335375	729.425364	44.69	161856	601.006775	737.439563	44.73	53229640
INNTHALVSLLQNLNK	Lo_1_3	3	1	y6	598.335375	729.425364	44.58	172084	601.006775	737.439563	44.57	48656676
INNTHALVSLLQNLNK	Lo_2_1	3	1	y6	598.335375	729.425364	44.56	207884	601.006775	737.439563	44.54	57503500
INNTHALVSLLQNLNK	Lo_2_2	3	1	y6	598.335375	729.425364	44.62	180646	601.006775	737.439563	44.62	55070248
INNTHALVSLLQNLNK	Lo_2_3	3	1	y6	598.335375	729.425364	44.65	121646	601.006775	737.439563	44.65	39774952
INNTHALVSLLQNLNK	Lo_3_1	3	1	y6	598.335375	729.425364	44.59	175814	601.006775	737.439563	44.63	48526168
INNTHALVSLLQNLNK	Lo_3_2	3	1	y6	598.335375	729.425364	44.64	123980	601.006775	737.439563	44.58	38681408
INNTHALVSLLQNLNK	Lo_3_3	3	1	y6	598.335375	729.425364	44.59	211296	601.006775	737.439563	44.54	52803172
INNTHALVSLLQNLNK	Lo_4_1	3	1	y6	598.335375	729.425364	44.66	139397	601.006775	737.439563	44.72	40971076
INNTHALVSLLQNLNK	Lo_4_2	3	1	y6	598.335375	729.425364	44.72	104205	601.006775	737.439563	44.69	35181188
INNTHALVSLLQNLNK	Lo_4_3	3	1	y6	598.335375	729.425364	44.63	126439	601.006775	737.439563	44.66	41133008
INNTHALVSLLQNLNK	Lo_5_1	3	1	y6	598.335375	729.425364	44.62	158517	601.006775	737.439563	44.63	52619548
INNTHALVSLLQNLNK	Lo_5_2	3	1	y6	598.335375	729.425364	44.59	161863	601.006775	737.439563	44.57	47617640
INNTHALVSLLQNLNK	Lo_5_3	3	1	y6	598.335375	729.425364	44.59	137466	601.006775	737.439563	44.52	43835592
INNTHALVSLLQNLNK	Me_1_1	3	1	y6	598.335375	729.425364	44.42	410553	601.006775	737.439563	44.42	1125662592
INNTHALVSLLQNLNK	Me_1_2	3	1	y6	598.335375	729.425364	44.26	523979	601.006775	737.439563	44.23	1490265216
INNTHALVSLLQNLNK	Me_1_3	3	1	y6	598.335375	729.425364	44.26	480074	601.006775	737.439563	44.21	1289172992
INNTHALVSLLQNLNK	Me_2_1	3	1	y6	598.335375	729.425364	44.18	533213	601.006775	737.439563	44.33	1388313600
INNTHALVSLLQNLNK	Me_2_2	3	1	y6	598.335375	729.425364	44.26	437408	601.006775	737.439563	44.42	1280329856
INNTHALVSLLQNLNK	Me_2_3	3	1	y6	598.335375	729.425364	44.37	447170	601.006775	737.439563	44.37	1128217984
INNTHALVSLLQNLNK	Me_3_1	3	1	y6	598.335375	729.425364	44.32	453928	601.006775	737.439563	44.37	1243629952
INNTHALVSLLQNLNK	Me_3_2	3	1	y6	598.335375	729.425364	44.34	355006	601.006775	737.439563	44.34	1087458560
INNTHALVSLLQNLNK	Me_3_3	3	1	y6	598.335375	729.425364	44.32	418987	601.006775	737.439563	44.34	1199640064
INNTHALVSLLQNLNK	Me_4_1	3	1	y6	598.335375	729.425364	44.47	318018	601.006775	737.439563	44.5	881438400
INNTHALVSLLQNLNK	Me_4_2	3	1	y6	598.335375	729.425364	44.2	433118	601.006775	737.439563	44.14	1307096448
INNTHALVSLLQNLNK	Me_4_3	3	1	y6	598.335375	729.425364	44.37	308211	601.006775	737.439563	44.37	810843392
INNTHALVSLLQNLNK	Me_5_1	3	1	y6	598.335375	729.425364	44.3	423161	601.006775	737.439563	44.3	1172194048
INNTHALVSLLQNLNK	Me_5_2	3	1	y6	598.335375	729.425364	44.23	470762	601.006775	737.439563	44.28	1303308160
INNTHALVSLLQNLNK	Me_5_3	3	1	y6	598.335375	729.425364	44.32	429824	601.006775	737.439563	44.33	1231766016
INNTHALVSLLQNLNK	Hi_1_1	3	1	b6	598.335375	652.304915	44.23	892642	601.006775	652.304915	44.14	2085957248
INNTHALVSLLQNLNK	Hi_1_2	3	1	b6	598.335375	652.304915	44.3	1068886	601.006775	652.304915	44.33	2211746048
INNTHALVSLLQNLNK	Hi_1_3	3	1	b6	598.335375	652.304915	44.19	1088323	601.006775	652.304915	44.23	2446927104
INNTHALVSLLQNLNK	Hi_2_1	3	1	b6	598.335375	652.304915	44.14	1189892	601.006775	652.304915	44.18	2677275904
INNTHALVSLLQNLNK	Hi_2_2	3	1	b6	598.335375	652.304915	44.18	1294926	601.006775	652.304915	44.33	3042041600
INNTHALVSLLQNLNK	Hi_2_3	3	1	b6	598.335375	652.304915	44.28	916026	601.006775	652.304915	44.25	2139070592
INNTHALVSLLQNLNK	Hi_3_1	3	1	b6	598.335375	652.304915	44.42	672366	601.006775	652.304915	44.35	1719637248
INNTHALVSLLQNLNK	Hi_3_2	3	1	b6	598.335375	652.304915	44.36	854208	601.006775	652.304915	44.42	2124489472
INNTHALVSLLQNLNK	Hi_3_3	3	1	b6	598.335375	652.304915	44.16	1243280	601.006775	652.304915	44.16	2919609856
INNTHALVSLLQNLNK	Hi_4_1	3	1	b6	598.335375	652.304915	44.32	732970	601.006775	652.304915	44.34	1740221056
INNTHALVSLLQNLNK	Hi_4_2	3	1	b6	598.335375	652.304915	44.13	1048200	601.006775	652.304915	44.16	2365197056
INNTHALVSLLQNLNK	Hi_4_3	3	1	b6	598.335375	652.304915	44.25	975402	601.006775	652.304915	44.26	2249869056
INNTHALVSLLQNLNK	Hi_5_1	3	1	b6	598.335375	652.304915	44.26	1091948	601.006775	652.304915	44.14	2504334592
INNTHALVSLLQNLNK	Hi_5_2	3	1	b6	598.335375	652.304915	44.11	883587	601.006775	652.304915	44.09	2004860160
INNTHALVSLLQNLNK	Hi_5_3	3	1	b6	598.335375	652.304915	44.25	1018070	601.006775	652.304915	44.3	2418434560
INNTHALVSLLQNLNK	Lo_1_1	3	1	b6	598.335375	652.304915	44.72	196950	601.006775	652.304915	44.76	53066640
INNTHALVSLLQNLNK	Lo_1_2	3	1	b6	598.335375	652.304915	44.72	286021	601.006775	652.304915	44.73	73375128
INNTHALVSLLQNLNK	Lo_1_3	3	1	b6	598.335375	652.304915	44.58	269408	601.006775	652.304915	44.57	65571220
INNTHALVSLLQNLNK	Lo_2_1	3	1	b6	598.335375	652.304915	44.56	325159	601.006775	652.304915	44.54	79226336
INNTHALVSLLQNLNK	Lo_2_2	3	1	b6	598.335375	652.304915	44.62	323678	601.006775	652.304915	44.62	76586504
INNTHALVSLLQNLNK	Lo_2_3	3	1	b6	598.335375	652.304915	44.65	200381	601.006775	652.304915	44.65	53560036
INNTHALVSLLQNLNK	Lo_3_1	3	1	b6	598.335375	652.304915	44.69	271976	601.006775	652.304915	44.63	65671904
INNTHALVSLLQNLNK	Lo_3_2	3	1	b6	598.335375	652.304915	44.64	207999	601.006775	652.304915	44.65	53413672
INNTHALVSLLQNLNK	Lo_3_3	3	1	b6	598.335375	652.304915	44.57	316133	601.006775	652.304915	44.55	70442920
INNTHALVSLLQNLNK	Lo_4_1	3	1	b6	598.335375	652.304915	44.68	235970	601.006775	652.304915	44.73	57346920
INNTHALVSLLQNLNK	Lo_4_2	3	1	b6	598.335375	652.304915	44.72	165897	601.006775	652.304915	44.69	47397892
INNTHALVSLLQNLNK	Lo_4_3	3	1	b6	598.335375	652.304915	44.66	220211	601.006775	652.304915	44.66	55960948
INNTHALVSLLQNLNK	Lo_5_1	3	1	b6	598.335375	652.304915	44.59	290598	601.006775	652.304915	44.55	72570888
INNTHALVSLLQNLNK	Lo_5_2	3	1	b6	598.335375	652.304915	44.59	286768	601.006775	652.304915	44.57	68206120
INNTHALVSLLQNLNK	Lo_5_3	3	1	b6	598.335375	652.304915	44.58	267397	601.006775	652.304915	44.52	61434452
INNTHALVSLLQNLNK	Me_1_1	3	1	b6	598.335375	652.304915	44.42	762936	601.006775	652.304915	44.42	1617954304
INNTHALVSLLQNLNK	Me_1_2	3	1	b6	598.335375	652.304915	44.29	1055649	601.006775	652.304915	44.22	2064715136
INNTHALVSLLQNLNK	Me_1_3	3	1	b6	598.335375	652.304915	44.27	930429	601.006775	652.304915	44.35	1758198016
INNTHALVSLLQNLNK	Me_2_1	3	1	b6	598.335375	652.304915	44.23	1001980	601.006775	652.304915	44.33	1911936000
INNTHALVSLLQNLNK	Me_2_2	3	1	b6	598.335375	652.304915	44.32	814352	601.006775	652.304915	44.42	1778276608
INNTHALVSLLQNLNK	Me_2_3	3	1	b6	598.335375	652.304915	44.34	803471	601.006775	652.304915	44.37	1624764032
INNTHALVSLLQNLNK	Me_3_1	3	1	b6	598.335375	652.304915	44.35	823862	601.006775	652.304915	44.37	1740422016
INNTHALVSLLQNLNK	Me_3_2	3	1	b6	598.335375	652.304915	44.36	666446	601.006775	652.304915	44.34	1504125440
INNTHALVSLLQNLNK	Me_3_3	3	1	b6	598.335375	652.304915	44.32	782676	601.006775	652.304915	44.34	1699117056
INNTHALVSLLQNLNK	Me_4_1	3	1	b6	598.335375	652.304915	44.54	619574	601.006775	652.304915	44.5	1244228608
INNTHALVSLLQNLNK	Me_4_2	3	1	b6	598.335375	652.304915	44.23	868611	601.006775	652.304915	44.26	1836795008
INNTHALVSLLQNLNK	Me_4_3	3	1	b6	598.335375	652.304915	44.39	597512	601.006775	652.304915	44.37	1166337024
INNTHALVSLLQNLNK	Me_5_1	3	1	b6	598.335375	652.304915	44.3	812174	601.006775	652.304915	44.3	1649744640
INNTHALVSLLQNLNK	Me_5_2	3	1	b6	598.335375	652.304915	44.36	867407	601.006775	652.304915	44.28	1851878912
INNTHALVSLLQNLNK	Me_5_3	3	1	b6	598.335375	652.304915	44.26	853241	601.006775	652.304915	44.33	1739739136
INNTHALVSLLQNLNK	Hi_1_1	3	1	b7	598.335375	765.388979	44.17	511417	601.006775	765.388979	44.14	1166809984
INNTHALVSLLQNLNK	Hi_1_2	3	1	b7	598.335375	765.388979	44.32	568482	601.006775	765.388979	44.33	1229629056
INNTHALVSLLQNLNK	Hi_1_3	3	1	b7	598.335375	765.388979	44.25	583580	601.006775	765.388979	44.23	1308312960
INNTHALVSLLQNLNK	Hi_2_1	3	1	b7	598.335375	765.388979	44.16	603075	601.006775	765.388979	44.18	1464612992
INNTHALVSLLQNLNK	Hi_2_2	3	1	b7	598.335375	765.388979	44.32	681960	601.006775	765.388979	44.33	1669816448
INNTHALVSLLQNLNK	Hi_2_3	3	1	b7	598.335375	765.388979	44.27	501555	601.006775	765.388979	44.4	1179352192
INNTHALVSLLQNLNK	Hi_3_1	3	1	b7	598.335375	765.388979	44.45	369243	601.006775	765.388979	44.35	940381824
INNTHALVSLLQNLNK	Hi_3_2	3	1	b7	598.335375	765.388979	44.36	465696	601.006775	765.388979	44.42	1105046144
INNTHALVSLLQNLNK	Hi_3_3	3	1	b7	598.335375	765.388979	44.23	656520	601.006775	765.388979	44.32	1559233408
INNTHALVSLLQNLNK	Hi_4_1	3	1	b7	598.335375	765.388979	44.3	416489	601.006775	765.388979	44.35	958548608
INNTHALVSLLQNLNK	Hi_4_2	3	1	b7	598.335375	765.388979	44.2	569708	601.006775	765.388979	44.16	1266855168
INNTHALVSLLQNLNK	Hi_4_3	3	1	b7	598.335375	765.388979	44.27	530862	601.006775	765.388979	44.26	1236409984
INNTHALVSLLQNLNK	Hi_5_1	3	1	b7	598.335375	765.388979	44.18	587873	601.006775	765.388979	44.14	1323987456
INNTHALVSLLQNLNK	Hi_5_2	3	1	b7	598.335375	765.388979	44.11	480547	601.006775	765.388979	44.09	1086496768
INNTHALVSLLQNLNK	Hi_5_3	3	1	b7	598.335375	765.388979	44.25	523654	601.006775	765.388979	44.21	1318443648
INNTHALVSLLQNLNK	Lo_1_1	3	1	b7	598.335375	765.388979	44.75	94051	601.006775	765.388979	44.76	29325906
INNTHALVSLLQNLNK	Lo_1_2	3	1	b7	598.335375	765.388979	44.66	161467	601.006775	765.388979	44.73	40646112
INNTHALVSLLQNLNK	Lo_1_3	3	1	b7	598.335375	765.388979	44.58	141999	601.006775	765.388979	44.57	36660080
INNTHALVSLLQNLNK	Lo_2_1	3	1	b7	598.335375	765.388979	44.56	169243	601.006775	765.388979	44.54	43562624
INNTHALVSLLQNLNK	Lo_2_2	3	1	b7	598.335375	765.388979	44.62	163075	601.006775	765.388979	44.62	42891308
INNTHALVSLLQNLNK	Lo_2_3	3	1	b7	598.335375	765.388979	44.65	111680	601.006775	765.388979	44.65	28810890
INNTHALVSLLQNLNK	Lo_3_1	3	1	b7	598.335375	765.388979	44.69	142738	601.006775	765.388979	44.63	36015048
INNTHALVSLLQNLNK	Lo_3_2	3	1	b7	598.335375	765.388979	44.61	96845	601.006775	765.388979	44.58	29674540
INNTHALVSLLQNLNK	Lo_3_3	3	1	b7	598.335375	765.388979	44.59	180574	601.006775	765.388979	44.55	40418868
INNTHALVSLLQNLNK	Lo_4_1	3	1	b7	598.335375	765.388979	44.62	132095	601.006775	765.388979	44.72	31592600
INNTHALVSLLQNLNK	Lo_4_2	3	1	b7	598.335375	765.388979	44.66	102842	601.006775	765.388979	44.69	25842962
INNTHALVSLLQNLNK	Lo_4_3	3	1	b7	598.335375	765.388979	44.63	112901	601.006775	765.388979	44.66	31940874
INNTHALVSLLQNLNK	Lo_5_1	3	1	b7	598.335375	765.388979	44.54	150795	601.006775	765.388979	44.63	40133004
INNTHALVSLLQNLNK	Lo_5_2	3	1	b7	598.335375	765.388979	44.54	132107	601.006775	765.388979	44.57	36651876
INNTHALVSLLQNLNK	Lo_5_3	3	1	b7	598.335375	765.388979	44.58	124713	601.006775	765.388979	44.52	34535344
INNTHALVSLLQNLNK	Me_1_1	3	1	b7	598.335375	765.388979	44.42	442098	601.006775	765.388979	44.42	858060544
INNTHALVSLLQNLNK	Me_1_2	3	1	b7	598.335375	765.388979	44.28	542819	601.006775	765.388979	44.23	1132931072
INNTHALVSLLQNLNK	Me_1_3	3	1	b7	598.335375	765.388979	44.26	482605	601.006775	765.388979	44.19	981528704
INNTHALVSLLQNLNK	Me_2_1	3	1	b7	598.335375	765.388979	44.25	531491	601.006775	765.388979	44.32	1073605952
INNTHALVSLLQNLNK	Me_2_2	3	1	b7	598.335375	765.388979	44.3	441780	601.006775	765.388979	44.42	958249408
INNTHALVSLLQNLNK	Me_2_3	3	1	b7	598.335375	765.388979	44.34	437196	601.006775	765.388979	44.37	870622912
INNTHALVSLLQNLNK	Me_3_1	3	1	b7	598.335375	765.388979	44.29	443398	601.006775	765.388979	44.37	947792320
INNTHALVSLLQNLNK	Me_3_2	3	1	b7	598.335375	765.388979	44.32	373604	601.006775	765.388979	44.27	828614208
INNTHALVSLLQNLNK	Me_3_3	3	1	b7	598.335375	765.388979	44.27	420114	601.006775	765.388979	44.34	912355072
INNTHALVSLLQNLNK	Me_4_1	3	1	b7	598.335375	765.388979	44.54	337020	601.006775	765.388979	44.49	676716928
INNTHALVSLLQNLNK	Me_4_2	3	1	b7	598.335375	765.388979	44.19	463031	601.006775	765.388979	44.26	999808192
INNTHALVSLLQNLNK	Me_4_3	3	1	b7	598.335375	765.388979	44.34	318609	601.006775	765.388979	44.37	615887808
INNTHALVSLLQNLNK	Me_5_1	3	1	b7	598.335375	765.388979	44.32	430805	601.006775	765.388979	44.3	895343424
INNTHALVSLLQNLNK	Me_5_2	3	1	b7	598.335375	765.388979	44.23	466547	601.006775	765.388979	44.27	1012087872
INNTHALVSLLQNLNK	Me_5_3	3	1	b7	598.335375	765.388979	44.28	438686	601.006775	765.388979	44.32	981944128
QVHFFVNASDVDNVK	Hi_1_1	3	1	y7	573.949409	776.378474	32.17	1200681	576.620809	784.392673	32.17	537515648
QVHFFVNASDVDNVK	Hi_1_2	3	1	y7	573.949409	776.378474	32.25	1079389	576.620809	784.392673	32.25	474500000
QVHFFVNASDVDNVK	Hi_1_3	3	1	y7	573.949409	776.378474	32.17	1199882	576.620809	784.392673	32.17	630379520
QVHFFVNASDVDNVK	Hi_2_1	3	1	y7	573.949409	776.378474	32.03	1300653	576.620809	784.392673	32.1	558555456
QVHFFVNASDVDNVK	Hi_2_2	3	1	y7	573.949409	776.378474	32.17	1276146	576.620809	784.392673	32.1	543145216
QVHFFVNASDVDNVK	Hi_2_3	3	1	y7	573.949409	776.378474	32.28	862050	576.620809	784.392673	32.28	469457952
QVHFFVNASDVDNVK	Hi_3_1	3	1	y7	573.949409	776.378474	32.32	647684	576.620809	784.392673	32.26	298614016
QVHFFVNASDVDNVK	Hi_3_2	3	1	y7	573.949409	776.378474	32.25	839595	576.620809	784.392673	32.25	393501632
QVHFFVNASDVDNVK	Hi_3_3	3	1	y7	573.949409	776.378474	32.17	1157982	576.620809	784.392673	32.17	549573760
QVHFFVNASDVDNVK	Hi_4_1	3	1	y7	573.949409	776.378474	32.24	709496	576.620809	784.392673	32.24	334245920
QVHFFVNASDVDNVK	Hi_4_2	3	1	y7	573.949409	776.378474	32.16	1007745	576.620809	784.392673	32.16	510693504
QVHFFVNASDVDNVK	Hi_4_3	3	1	y7	573.949409	776.378474	32.24	908271	576.620809	784.392673	32.17	430040448
QVHFFVNASDVDNVK	Hi_5_1	3	1	y7	573.949409	776.378474	32.1	876840	576.620809	784.392673	32.17	465424544
QVHFFVNASDVDNVK	Hi_5_2	3	1	y7	573.949409	776.378474	32.03	654151	576.620809	784.392673	32.03	365452480
QVHFFVNASDVDNVK	Hi_5_3	3	1	y7	573.949409	776.378474	32.1	969924	576.620809	784.392673	32.1	464576416
QVHFFVNASDVDNVK	Lo_1_1	3	1	y7	573.949409	776.378474	32.62	634092	576.620809	784.392673	32.62	9875283
QVHFFVNASDVDNVK	Lo_1_2	3	1	y7	573.949409	776.378474	32.52	942171	576.620809	784.392673	32.52	14489060
QVHFFVNASDVDNVK	Lo_1_3	3	1	y7	573.949409	776.378474	32.42	994278	576.620809	784.392673	32.42	13660103
QVHFFVNASDVDNVK	Lo_2_1	3	1	y7	573.949409	776.378474	32.42	1058264	576.620809	784.392673	32.42	15313576
QVHFFVNASDVDNVK	Lo_2_2	3	1	y7	573.949409	776.378474	32.35	1011462	576.620809	784.392673	32.35	13055639
QVHFFVNASDVDNVK	Lo_2_3	3	1	y7	573.949409	776.378474	32.42	745519	576.620809	784.392673	32.42	12414224
QVHFFVNASDVDNVK	Lo_3_1	3	1	y7	573.949409	776.378474	32.49	859524	576.620809	784.392673	32.49	12378666
QVHFFVNASDVDNVK	Lo_3_2	3	1	y7	573.949409	776.378474	32.49	773437	576.620809	784.392673	32.49	10191557
QVHFFVNASDVDNVK	Lo_3_3	3	1	y7	573.949409	776.378474	32.42	924553	576.620809	784.392673	32.42	14181545
QVHFFVNASDVDNVK	Lo_4_1	3	1	y7	573.949409	776.378474	32.49	785286	576.620809	784.392673	32.49	11392239
QVHFFVNASDVDNVK	Lo_4_2	3	1	y7	573.949409	776.378474	32.52	648034	576.620809	784.392673	32.45	10313638
QVHFFVNASDVDNVK	Lo_4_3	3	1	y7	573.949409	776.378474	32.49	585702	576.620809	784.392673	32.49	10445711
QVHFFVNASDVDNVK	Lo_5_1	3	1	y7	573.949409	776.378474	32.37	873873	576.620809	784.392673	32.37	15285003
QVHFFVNASDVDNVK	Lo_5_2	3	1	y7	573.949409	776.378474	32.37	922295	576.620809	784.392673	32.37	13419940
QVHFFVNASDVDNVK	Lo_5_3	3	1	y7	573.949409	776.378474	32.26	692038	576.620809	784.392673	32.26	10700507
QVHFFVNASDVDNVK	Me_1_1	3	1	y7	573.949409	776.378474	32.43	826669	576.620809	784.392673	32.43	336111168
QVHFFVNASDVDNVK	Me_1_2	3	1	y7	573.949409	776.378474	32.17	1225244	576.620809	784.392673	32.1	437822720
QVHFFVNASDVDNVK	Me_1_3	3	1	y7	573.949409	776.378474	32.17	1141312	576.620809	784.392673	32.17	398998848
QVHFFVNASDVDNVK	Me_2_1	3	1	y7	573.949409	776.378474	32.17	1225656	576.620809	784.392673	32.17	474520128
QVHFFVNASDVDNVK	Me_2_2	3	1	y7	573.949409	776.378474	32.24	986443	576.620809	784.392673	32.24	364076864
QVHFFVNASDVDNVK	Me_2_3	3	1	y7	573.949409	776.378474	32.31	1033240	576.620809	784.392673	32.24	364019648
QVHFFVNASDVDNVK	Me_3_1	3	1	y7	573.949409	776.378474	32.23	926036	576.620809	784.392673	32.23	326044736
QVHFFVNASDVDNVK	Me_3_2	3	1	y7	573.949409	776.378474	32.17	752392	576.620809	784.392673	32.17	273029920
QVHFFVNASDVDNVK	Me_3_3	3	1	y7	573.949409	776.378474	32.23	880783	576.620809	784.392673	32.23	338761184
QVHFFVNASDVDNVK	Me_4_1	3	1	y7	573.949409	776.378474	32.38	709022	576.620809	784.392673	32.38	234796064
QVHFFVNASDVDNVK	Me_4_2	3	1	y7	573.949409	776.378474	32.11	947664	576.620809	784.392673	32.11	298109248
QVHFFVNASDVDNVK	Me_4_3	3	1	y7	573.949409	776.378474	32.31	588118	576.620809	784.392673	32.31	254277680
QVHFFVNASDVDNVK	Me_5_1	3	1	y7	573.949409	776.378474	32.17	942532	576.620809	784.392673	32.17	358229344
QVHFFVNASDVDNVK	Me_5_2	3	1	y7	573.949409	776.378474	32.23	1002904	576.620809	784.392673	32.23	398989664
QVHFFVNASDVDNVK	Me_5_3	3	1	y7	573.949409	776.378474	32.1	875360	576.620809	784.392673	32.17	366758784
QVHFFVNASDVDNVK	Hi_1_1	3	1	y6	573.949409	689.346445	32.17	1224227	576.620809	697.360644	32.17	598130176
QVHFFVNASDVDNVK	Hi_1_2	3	1	y6	573.949409	689.346445	32.25	1074611	576.620809	697.360644	32.25	480266272
QVHFFVNASDVDNVK	Hi_1_3	3	1	y6	573.949409	689.346445	32.17	1237363	576.620809	697.360644	32.17	675516864
QVHFFVNASDVDNVK	Hi_2_1	3	1	y6	573.949409	689.346445	32.1	1297598	576.620809	697.360644	32.17	580408192
QVHFFVNASDVDNVK	Hi_2_2	3	1	y6	573.949409	689.346445	32.17	1286532	576.620809	697.360644	32.17	543487808
QVHFFVNASDVDNVK	Hi_2_3	3	1	y6	573.949409	689.346445	32.28	893391	576.620809	697.360644	32.28	506482688
QVHFFVNASDVDNVK	Hi_3_1	3	1	y6	573.949409	689.346445	32.26	701087	576.620809	697.360644	32.26	286380288
QVHFFVNASDVDNVK	Hi_3_2	3	1	y6	573.949409	689.346445	32.25	835991	576.620809	697.360644	32.25	403310368
QVHFFVNASDVDNVK	Hi_3_3	3	1	y6	573.949409	689.346445	32.17	1131353	576.620809	697.360644	32.17	556698112
QVHFFVNASDVDNVK	Hi_4_1	3	1	y6	573.949409	689.346445	32.31	722779	576.620809	697.360644	32.24	345732544
QVHFFVNASDVDNVK	Hi_4_2	3	1	y6	573.949409	689.346445	32.16	1063519	576.620809	697.360644	32.16	532792672
QVHFFVNASDVDNVK	Hi_4_3	3	1	y6	573.949409	689.346445	32.24	842347	576.620809	697.360644	32.17	457329056
QVHFFVNASDVDNVK	Hi_5_1	3	1	y6	573.949409	689.346445	32.17	939294	576.620809	697.360644	32.1	486424608
QVHFFVNASDVDNVK	Hi_5_2	3	1	y6	573.949409	689.346445	32.03	698960	576.620809	697.360644	32.03	392959584
QVHFFVNASDVDNVK	Hi_5_3	3	1	y6	573.949409	689.346445	32.1	1022039	576.620809	697.360644	32.1	510794688
QVHFFVNASDVDNVK	Lo_1_1	3	1	y6	573.949409	689.346445	32.62	611871	576.620809	697.360644	32.62	10368691
QVHFFVNASDVDNVK	Lo_1_2	3	1	y6	573.949409	689.346445	32.52	1042050	576.620809	697.360644	32.52	15723487
QVHFFVNASDVDNVK	Lo_1_3	3	1	y6	573.949409	689.346445	32.49	1073306	576.620809	697.360644	32.42	14536868
QVHFFVNASDVDNVK	Lo_2_1	3	1	y6	573.949409	689.346445	32.49	1082518	576.620809	697.360644	32.42	16667962
QVHFFVNASDVDNVK	Lo_2_2	3	1	y6	573.949409	689.346445	32.35	965736	576.620809	697.360644	32.35	13807165
QVHFFVNASDVDNVK	Lo_2_3	3	1	y6	573.949409	689.346445	32.42	740629	576.620809	697.360644	32.42	11799103
QVHFFVNASDVDNVK	Lo_3_1	3	1	y6	573.949409	689.346445	32.49	891041	576.620809	697.360644	32.49	13918423
QVHFFVNASDVDNVK	Lo_3_2	3	1	y6	573.949409	689.346445	32.49	739477	576.620809	697.360644	32.49	10493819
QVHFFVNASDVDNVK	Lo_3_3	3	1	y6	573.949409	689.346445	32.42	995842	576.620809	697.360644	32.42	14002785
QVHFFVNASDVDNVK	Lo_4_1	3	1	y6	573.949409	689.346445	32.49	710695	576.620809	697.360644	32.49	10901323
QVHFFVNASDVDNVK	Lo_4_2	3	1	y6	573.949409	689.346445	32.52	708839	576.620809	697.360644	32.45	11205783
QVHFFVNASDVDNVK	Lo_4_3	3	1	y6	573.949409	689.346445	32.49	722563	576.620809	697.360644	32.49	10992450
QVHFFVNASDVDNVK	Lo_5_1	3	1	y6	573.949409	689.346445	32.37	983919	576.620809	697.360644	32.37	14695856
QVHFFVNASDVDNVK	Lo_5_2	3	1	y6	573.949409	689.346445	32.37	864160	576.620809	697.360644	32.37	15204658
QVHFFVNASDVDNVK	Lo_5_3	3	1	y6	573.949409	689.346445	32.26	733486	576.620809	697.360644	32.33	11799375
QVHFFVNASDVDNVK	Me_1_1	3	1	y6	573.949409	689.346445	32.43	893074	576.620809	697.360644	32.43	316297216
QVHFFVNASDVDNVK	Me_1_2	3	1	y6	573.949409	689.346445	32.17	1281965	576.620809	697.360644	32.1	473356064
QVHFFVNASDVDNVK	Me_1_3	3	1	y6	573.949409	689.346445	32.1	1234510	576.620809	697.360644	32.17	385546432
QVHFFVNASDVDNVK	Me_2_1	3	1	y6	573.949409	689.346445	32.17	1191728	576.620809	697.360644	32.17	476544480
QVHFFVNASDVDNVK	Me_2_2	3	1	y6	573.949409	689.346445	32.24	1041125	576.620809	697.360644	32.24	380591840
QVHFFVNASDVDNVK	Me_2_3	3	1	y6	573.949409	689.346445	32.31	963193	576.620809	697.360644	32.24	371500096
QVHFFVNASDVDNVK	Me_3_1	3	1	y6	573.949409	689.346445	32.23	1068511	576.620809	697.360644	32.23	352949216
QVHFFVNASDVDNVK	Me_3_2	3	1	y6	573.949409	689.346445	32.17	790196	576.620809	697.360644	32.17	275594112
QVHFFVNASDVDNVK	Me_3_3	3	1	y6	573.949409	689.346445	32.23	928445	576.620809	697.360644	32.23	343067872
QVHFFVNASDVDNVK	Me_4_1	3	1	y6	573.949409	689.346445	32.38	678580	576.620809	697.360644	32.38	266315440
QVHFFVNASDVDNVK	Me_4_2	3	1	y6	573.949409	689.346445	32.11	985936	576.620809	697.360644	32.11	318091040
QVHFFVNASDVDNVK	Me_4_3	3	1	y6	573.949409	689.346445	32.31	663828	576.620809	697.360644	32.31	266360128
QVHFFVNASDVDNVK	Me_5_1	3	1	y6	573.949409	689.346445	32.17	977787	576.620809	697.360644	32.17	372287520
QVHFFVNASDVDNVK	Me_5_2	3	1	y6	573.949409	689.346445	32.23	1036256	576.620809	697.360644	32.23	416230432
QVHFFVNASDVDNVK	Me_5_3	3	1	y6	573.949409	689.346445	32.1	959523	576.620809	697.360644	32.17	395100000
QVHFFVNASDVDNVK	Hi_1_1	3	1	y5	573.949409	574.319502	31.84	2664046	576.620809	582.333701	32.17	738563264
QVHFFVNASDVDNVK	Hi_1_2	3	1	y5	573.949409	574.319502	31.92	1896665	576.620809	582.333701	32.25	571175872
QVHFFVNASDVDNVK	Hi_1_3	3	1	y5	573.949409	574.319502	31.9	1962998	576.620809	582.333701	32.17	800510080
QVHFFVNASDVDNVK	Hi_2_1	3	1	y5	573.949409	574.319502	31.83	2217944	576.620809	582.333701	32.1	693908288
QVHFFVNASDVDNVK	Hi_2_2	3	1	y5	573.949409	574.319502	31.83	2730247	576.620809	582.333701	32.1	606649536
QVHFFVNASDVDNVK	Hi_2_3	3	1	y5	573.949409	574.319502	32.28	1320057	576.620809	582.333701	32.28	585821184
QVHFFVNASDVDNVK	Hi_3_1	3	1	y5	573.949409	574.319502	31.65	3114191	576.620809	582.333701	32.26	338974208
QVHFFVNASDVDNVK	Hi_3_2	3	1	y5	573.949409	574.319502	32.25	869365	576.620809	582.333701	32.25	472597888
QVHFFVNASDVDNVK	Hi_3_3	3	1	y5	573.949409	574.319502	31.9	2378270	576.620809	582.333701	32.17	656170240
QVHFFVNASDVDNVK	Hi_4_1	3	1	y5	573.949409	574.319502	32.31	755947	576.620809	582.333701	32.31	433592704
QVHFFVNASDVDNVK	Hi_4_2	3	1	y5	573.949409	574.319502	31.83	1679863	576.620809	582.333701	32.16	623654912
QVHFFVNASDVDNVK	Hi_4_3	3	1	y5	573.949409	574.319502	31.9	1238051	576.620809	582.333701	32.17	512828384
QVHFFVNASDVDNVK	Hi_5_1	3	1	y5	573.949409	574.319502	31.84	1531397	576.620809	582.333701	32.17	577481216
QVHFFVNASDVDNVK	Hi_5_2	3	1	y5	573.949409	574.319502	32.03	921188	576.620809	582.333701	32.03	484298624
QVHFFVNASDVDNVK	Hi_5_3	3	1	y5	573.949409	574.319502	31.84	1591273	576.620809	582.333701	32.1	614043392
QVHFFVNASDVDNVK	Lo_1_1	3	1	y5	573.949409	574.319502	32.62	995836	576.620809	582.333701	32.62	12461819
QVHFFVNASDVDNVK	Lo_1_2	3	1	y5	573.949409	574.319502	32.52	1466173	576.620809	582.333701	32.52	18409390
QVHFFVNASDVDNVK	Lo_1_3	3	1	y5	573.949409	574.319502	32.42	1386922	576.620809	582.333701	32.42	16999444
QVHFFVNASDVDNVK	Lo_2_1	3	1	y5	573.949409	574.319502	32.49	1546020	576.620809	582.333701	32.42	19563366
QVHFFVNASDVDNVK	Lo_2_2	3	1	y5	573.949409	574.319502	32.35	1367873	576.620809	582.333701	32.35	15323043
QVHFFVNASDVDNVK	Lo_2_3	3	1	y5	573.949409	574.319502	32.42	966791	576.620809	582.333701	32.49	14844669
QVHFFVNASDVDNVK	Lo_3_1	3	1	y5	573.949409	574.319502	32.49	1259782	576.620809	582.333701	32.49	15238661
QVHFFVNASDVDNVK	Lo_3_2	3	1	y5	573.949409	574.319502	32.49	1151586	576.620809	582.333701	32.49	12681434
QVHFFVNASDVDNVK	Lo_3_3	3	1	y5	573.949409	574.319502	32.42	1445031	576.620809	582.333701	32.42	17170848
QVHFFVNASDVDNVK	Lo_4_1	3	1	y5	573.949409	574.319502	32.49	1037667	576.620809	582.333701	32.49	13504529
QVHFFVNASDVDNVK	Lo_4_2	3	1	y5	573.949409	574.319502	32.52	1024483	576.620809	582.333701	32.45	13061087
QVHFFVNASDVDNVK	Lo_4_3	3	1	y5	573.949409	574.319502	32.49	934303	576.620809	582.333701	32.49	13736804
QVHFFVNASDVDNVK	Lo_5_1	3	1	y5	573.949409	574.319502	32.37	1188764	576.620809	582.333701	32.37	17539446
QVHFFVNASDVDNVK	Lo_5_2	3	1	y5	573.949409	574.319502	32.37	1264492	576.620809	582.333701	32.37	16878220
QVHFFVNASDVDNVK	Lo_5_3	3	1	y5	573.949409	574.319502	32.33	1059742	576.620809	582.333701	32.26	13552600
QVHFFVNASDVDNVK	Me_1_1	3	1	y5	573.949409	574.319502	32.43	1213810	576.620809	582.333701	32.43	404401632
QVHFFVNASDVDNVK	Me_1_2	3	1	y5	573.949409	574.319502	31.84	1760679	576.620809	582.333701	32.1	539931968
QVHFFVNASDVDNVK	Me_1_3	3	1	y5	573.949409	574.319502	31.84	1448436	576.620809	582.333701	32.17	483530336
QVHFFVNASDVDNVK	Me_2_1	3	1	y5	573.949409	574.319502	31.84	1818164	576.620809	582.333701	32.17	556689280
QVHFFVNASDVDNVK	Me_2_2	3	1	y5	573.949409	574.319502	32.24	1164958	576.620809	582.333701	32.24	448300416
QVHFFVNASDVDNVK	Me_2_3	3	1	y5	573.949409	574.319502	32.31	1125809	576.620809	582.333701	32.24	424029984
QVHFFVNASDVDNVK	Me_3_1	3	1	y5	573.949409	574.319502	32.23	1384878	576.620809	582.333701	32.23	407001504
QVHFFVNASDVDNVK	Me_3_2	3	1	y5	573.949409	574.319502	32.17	963789	576.620809	582.333701	32.17	328146560
QVHFFVNASDVDNVK	Me_3_3	3	1	y5	573.949409	574.319502	32.23	1073287	576.620809	582.333701	32.3	392131616
QVHFFVNASDVDNVK	Me_4_1	3	1	y5	573.949409	574.319502	32.38	862907	576.620809	582.333701	32.38	310944352
QVHFFVNASDVDNVK	Me_4_2	3	1	y5	573.949409	574.319502	32.11	1240407	576.620809	582.333701	32.11	375452736
QVHFFVNASDVDNVK	Me_4_3	3	1	y5	573.949409	574.319502	32.31	684605	576.620809	582.333701	32.24	318918720
QVHFFVNASDVDNVK	Me_5_1	3	1	y5	573.949409	574.319502	31.84	1458424	576.620809	582.333701	32.17	449429824
QVHFFVNASDVDNVK	Me_5_2	3	1	y5	573.949409	574.319502	32.23	1018550	576.620809	582.333701	32.23	490642368
QVHFFVNASDVDNVK	Me_5_3	3	1	y5	573.949409	574.319502	32.1	1072970	576.620809	582.333701	32.17	482359072
GSLSYLNVTR	Hi_1_1	2	1	y7	555.79312	853.441409	28.91	369293	560.797255	863.449678	28.91	58688300
GSLSYLNVTR	Hi_1_2	2	1	y7	555.79312	853.441409	28.92	330342	560.797255	863.449678	28.92	50989168
GSLSYLNVTR	Hi_1_3	2	1	y7	555.79312	853.441409	28.91	372148	560.797255	863.449678	28.91	60154928
GSLSYLNVTR	Hi_2_1	2	1	y7	555.79312	853.441409	28.79	379305	560.797255	863.449678	28.79	66093032
GSLSYLNVTR	Hi_2_2	2	1	y7	555.79312	853.441409	28.91	359117	560.797255	863.449678	28.87	62957108
GSLSYLNVTR	Hi_2_3	2	1	y7	555.79312	853.441409	29.03	310674	560.797255	863.449678	29	47236784
GSLSYLNVTR	Hi_3_1	2	1	y7	555.79312	853.441409	28.91	215384	560.797255	863.449678	28.91	32924220
GSLSYLNVTR	Hi_3_2	2	1	y7	555.79312	853.441409	28.91	259430	560.797255	863.449678	28.91	40344872
GSLSYLNVTR	Hi_3_3	2	1	y7	555.79312	853.441409	28.88	426405	560.797255	863.449678	28.84	61189344
GSLSYLNVTR	Hi_4_1	2	1	y7	555.79312	853.441409	28.91	271493	560.797255	863.449678	28.91	35477872
GSLSYLNVTR	Hi_4_2	2	1	y7	555.79312	853.441409	28.84	332966	560.797255	863.449678	28.84	53496940
GSLSYLNVTR	Hi_4_3	2	1	y7	555.79312	853.441409	28.91	385236	560.797255	863.449678	28.84	53699096
GSLSYLNVTR	Hi_5_1	2	1	y7	555.79312	853.441409	28.78	328914	560.797255	863.449678	28.78	51812740
GSLSYLNVTR	Hi_5_2	2	1	y7	555.79312	853.441409	28.72	298533	560.797255	863.449678	28.66	44323088
GSLSYLNVTR	Hi_5_3	2	1	y7	555.79312	853.441409	28.79	308795	560.797255	863.449678	28.79	49949320
GSLSYLNVTR	Lo_1_1	2	1	y7	555.79312	853.441409	29.15	225190	560.797255	863.449678	29.15	941378
GSLSYLNVTR	Lo_1_2	2	1	y7	555.79312	853.441409	29.15	334839	560.797255	863.449678	29.09	1354886
GSLSYLNVTR	Lo_1_3	2	1	y7	555.79312	853.441409	28.99	315137	560.797255	863.449678	28.99	1246332
GSLSYLNVTR	Lo_2_1	2	1	y7	555.79312	853.441409	28.99	377477	560.797255	863.449678	28.99	1491273
GSLSYLNVTR	Lo_2_2	2	1	y7	555.79312	853.441409	28.95	311204	560.797255	863.449678	28.95	1297808
GSLSYLNVTR	Lo_2_3	2	1	y7	555.79312	853.441409	28.98	260341	560.797255	863.449678	28.98	1049197
GSLSYLNVTR	Lo_3_1	2	1	y7	555.79312	853.441409	29.07	357750	560.797255	863.449678	29.07	1245283
GSLSYLNVTR	Lo_3_2	2	1	y7	555.79312	853.441409	29.04	305693	560.797255	863.449678	29.04	1043174
GSLSYLNVTR	Lo_3_3	2	1	y7	555.79312	853.441409	28.99	365779	560.797255	863.449678	28.99	1421821
GSLSYLNVTR	Lo_4_1	2	1	y7	555.79312	853.441409	28.98	274294	560.797255	863.449678	28.98	1033166
GSLSYLNVTR	Lo_4_2	2	1	y7	555.79312	853.441409	29.03	272998	560.797255	863.449678	28.96	1040879
GSLSYLNVTR	Lo_4_3	2	1	y7	555.79312	853.441409	28.98	251962	560.797255	863.449678	28.98	1007311
GSLSYLNVTR	Lo_5_1	2	1	y7	555.79312	853.441409	28.93	394068	560.797255	863.449678	28.93	1507081
GSLSYLNVTR	Lo_5_2	2	1	y7	555.79312	853.441409	28.92	306693	560.797255	863.449678	28.92	1451322
GSLSYLNVTR	Lo_5_3	2	1	y7	555.79312	853.441409	28.85	309615	560.797255	863.449678	28.85	1187358
GSLSYLNVTR	Me_1_1	2	1	y7	555.79312	853.441409	29	256363	560.797255	863.449678	29	27090112
GSLSYLNVTR	Me_1_2	2	1	y7	555.79312	853.441409	28.85	370100	560.797255	863.449678	28.79	39332052
GSLSYLNVTR	Me_1_3	2	1	y7	555.79312	853.441409	28.84	332649	560.797255	863.449678	28.84	38806952
GSLSYLNVTR	Me_2_1	2	1	y7	555.79312	853.441409	28.84	428870	560.797255	863.449678	28.84	44951252
GSLSYLNVTR	Me_2_2	2	1	y7	555.79312	853.441409	28.85	360628	560.797255	863.449678	28.85	36231576
GSLSYLNVTR	Me_2_3	2	1	y7	555.79312	853.441409	28.91	370411	560.797255	863.449678	28.91	35821120
GSLSYLNVTR	Me_3_1	2	1	y7	555.79312	853.441409	28.84	395392	560.797255	863.449678	28.84	37431860
GSLSYLNVTR	Me_3_2	2	1	y7	555.79312	853.441409	28.79	299002	560.797255	863.449678	28.79	31480114
GSLSYLNVTR	Me_3_3	2	1	y7	555.79312	853.441409	28.84	357174	560.797255	863.449678	28.91	39248660
GSLSYLNVTR	Me_4_1	2	1	y7	555.79312	853.441409	28.92	262671	560.797255	863.449678	28.92	28600920
GSLSYLNVTR	Me_4_2	2	1	y7	555.79312	853.441409	28.79	363153	560.797255	863.449678	28.79	39141952
GSLSYLNVTR	Me_4_3	2	1	y7	555.79312	853.441409	28.88	275527	560.797255	863.449678	28.88	24227672
GSLSYLNVTR	Me_5_1	2	1	y7	555.79312	853.441409	28.79	310589	560.797255	863.449678	28.79	34738612
GSLSYLNVTR	Me_5_2	2	1	y7	555.79312	853.441409	28.91	357585	560.797255	863.449678	28.84	37380184
GSLSYLNVTR	Me_5_3	2	1	y7	555.79312	853.441409	28.73	346244	560.797255	863.449678	28.73	33985280
GSLSYLNVTR	Hi_1_1	2	1	y6	555.79312	766.40938	28.91	352746	560.797255	776.417649	28.91	37166524
GSLSYLNVTR	Hi_1_2	2	1	y6	555.79312	766.40938	28.92	328168	560.797255	776.417649	28.92	32721918
GSLSYLNVTR	Hi_1_3	2	1	y6	555.79312	766.40938	28.91	364876	560.797255	776.417649	28.91	36661704
GSLSYLNVTR	Hi_2_1	2	1	y6	555.79312	766.40938	28.85	359053	560.797255	776.417649	28.79	40305752
GSLSYLNVTR	Hi_2_2	2	1	y6	555.79312	766.40938	28.87	354128	560.797255	776.417649	28.87	38213624
GSLSYLNVTR	Hi_2_3	2	1	y6	555.79312	766.40938	29.03	279655	560.797255	776.417649	29	29423766
GSLSYLNVTR	Hi_3_1	2	1	y6	555.79312	766.40938	28.91	219145	560.797255	776.417649	28.91	20835078
GSLSYLNVTR	Hi_3_2	2	1	y6	555.79312	766.40938	28.91	311887	560.797255	776.417649	28.91	25250838
GSLSYLNVTR	Hi_3_3	2	1	y6	555.79312	766.40938	28.88	380537	560.797255	776.417649	28.84	38590896
GSLSYLNVTR	Hi_4_1	2	1	y6	555.79312	766.40938	28.91	213827	560.797255	776.417649	28.91	22117628
GSLSYLNVTR	Hi_4_2	2	1	y6	555.79312	766.40938	28.84	314255	560.797255	776.417649	28.84	31853254
GSLSYLNVTR	Hi_4_3	2	1	y6	555.79312	766.40938	28.91	312531	560.797255	776.417649	28.84	34477712
GSLSYLNVTR	Hi_5_1	2	1	y6	555.79312	766.40938	28.78	310207	560.797255	776.417649	28.78	34477312
GSLSYLNVTR	Hi_5_2	2	1	y6	555.79312	766.40938	28.66	246830	560.797255	776.417649	28.66	27880134
GSLSYLNVTR	Hi_5_3	2	1	y6	555.79312	766.40938	28.79	312011	560.797255	776.417649	28.79	31272160
GSLSYLNVTR	Lo_1_1	2	1	y6	555.79312	766.40938	29.11	139085	560.797255	776.417649	29.11	572014
GSLSYLNVTR	Lo_1_2	2	1	y6	555.79312	766.40938	29.15	220784	560.797255	776.417649	29.09	814447
GSLSYLNVTR	Lo_1_3	2	1	y6	555.79312	766.40938	28.99	192934	560.797255	776.417649	28.99	805715
GSLSYLNVTR	Lo_2_1	2	1	y6	555.79312	766.40938	28.99	210695	560.797255	776.417649	28.99	926633
GSLSYLNVTR	Lo_2_2	2	1	y6	555.79312	766.40938	28.95	221313	560.797255	776.417649	28.95	801060
GSLSYLNVTR	Lo_2_3	2	1	y6	555.79312	766.40938	28.98	167650	560.797255	776.417649	28.98	684550
GSLSYLNVTR	Lo_3_1	2	1	y6	555.79312	766.40938	29.07	234514	560.797255	776.417649	29.07	771859
GSLSYLNVTR	Lo_3_2	2	1	y6	555.79312	766.40938	29.04	169457	560.797255	776.417649	29.04	635986
GSLSYLNVTR	Lo_3_3	2	1	y6	555.79312	766.40938	28.99	235176	560.797255	776.417649	28.99	841550
GSLSYLNVTR	Lo_4_1	2	1	y6	555.79312	766.40938	28.92	157960	560.797255	776.417649	28.92	697425
GSLSYLNVTR	Lo_4_2	2	1	y6	555.79312	766.40938	28.96	151270	560.797255	776.417649	28.96	614017
GSLSYLNVTR	Lo_4_3	2	1	y6	555.79312	766.40938	28.98	168905	560.797255	776.417649	28.98	624837
GSLSYLNVTR	Lo_5_1	2	1	y6	555.79312	766.40938	28.93	230946	560.797255	776.417649	28.93	888220
GSLSYLNVTR	Lo_5_2	2	1	y6	555.79312	766.40938	28.92	189402	560.797255	776.417649	28.92	880975
GSLSYLNVTR	Lo_5_3	2	1	y6	555.79312	766.40938	28.85	184108	560.797255	776.417649	28.85	747004
GSLSYLNVTR	Me_1_1	2	1	y6	555.79312	766.40938	29	213273	560.797255	776.417649	29	17177426
GSLSYLNVTR	Me_1_2	2	1	y6	555.79312	766.40938	28.85	341075	560.797255	776.417649	28.79	24258942
GSLSYLNVTR	Me_1_3	2	1	y6	555.79312	766.40938	28.84	325830	560.797255	776.417649	28.84	23813824
GSLSYLNVTR	Me_2_1	2	1	y6	555.79312	766.40938	28.84	333198	560.797255	776.417649	28.84	27127372
GSLSYLNVTR	Me_2_2	2	1	y6	555.79312	766.40938	28.85	306487	560.797255	776.417649	28.85	23250574
GSLSYLNVTR	Me_2_3	2	1	y6	555.79312	766.40938	28.97	329908	560.797255	776.417649	28.91	23674944
GSLSYLNVTR	Me_3_1	2	1	y6	555.79312	766.40938	28.91	286751	560.797255	776.417649	28.84	23768812
GSLSYLNVTR	Me_3_2	2	1	y6	555.79312	766.40938	28.79	298086	560.797255	776.417649	28.79	19065860
GSLSYLNVTR	Me_3_3	2	1	y6	555.79312	766.40938	28.91	310793	560.797255	776.417649	28.91	23530364
GSLSYLNVTR	Me_4_1	2	1	y6	555.79312	766.40938	28.98	219140	560.797255	776.417649	28.92	18117690
GSLSYLNVTR	Me_4_2	2	1	y6	555.79312	766.40938	28.79	295292	560.797255	776.417649	28.79	25298128
GSLSYLNVTR	Me_4_3	2	1	y6	555.79312	766.40938	28.88	179974	560.797255	776.417649	28.88	15192443
GSLSYLNVTR	Me_5_1	2	1	y6	555.79312	766.40938	28.79	258826	560.797255	776.417649	28.79	22507156
GSLSYLNVTR	Me_5_2	2	1	y6	555.79312	766.40938	28.84	334044	560.797255	776.417649	28.84	23332650
GSLSYLNVTR	Me_5_3	2	1	y6	555.79312	766.40938	28.73	305070	560.797255	776.417649	28.73	21849588
GSLSYLNVTR	Hi_1_1	2	1	y5	555.79312	603.346052	28.91	238276	560.797255	613.354321	28.91	35921540
GSLSYLNVTR	Hi_1_2	2	1	y5	555.79312	603.346052	28.92	200269	560.797255	613.354321	28.92	32559668
GSLSYLNVTR	Hi_1_3	2	1	y5	555.79312	603.346052	28.91	232833	560.797255	613.354321	28.91	38702204
GSLSYLNVTR	Hi_2_1	2	1	y5	555.79312	603.346052	28.79	270432	560.797255	613.354321	28.79	41485544
GSLSYLNVTR	Hi_2_2	2	1	y5	555.79312	603.346052	28.87	255839	560.797255	613.354321	28.87	40042660
GSLSYLNVTR	Hi_2_3	2	1	y5	555.79312	603.346052	28.96	163318	560.797255	613.354321	29	29128312
GSLSYLNVTR	Hi_3_1	2	1	y5	555.79312	603.346052	28.91	152515	560.797255	613.354321	28.91	20269768
GSLSYLNVTR	Hi_3_2	2	1	y5	555.79312	603.346052	28.91	167167	560.797255	613.354321	28.91	24803890
GSLSYLNVTR	Hi_3_3	2	1	y5	555.79312	603.346052	28.84	296387	560.797255	613.354321	28.84	37407732
GSLSYLNVTR	Hi_4_1	2	1	y5	555.79312	603.346052	28.91	109119	560.797255	613.354321	28.91	21259950
GSLSYLNVTR	Hi_4_2	2	1	y5	555.79312	603.346052	28.84	225583	560.797255	613.354321	28.84	32017200
GSLSYLNVTR	Hi_4_3	2	1	y5	555.79312	603.346052	28.91	225181	560.797255	613.354321	28.91	34204908
GSLSYLNVTR	Hi_5_1	2	1	y5	555.79312	603.346052	28.78	199586	560.797255	613.354321	28.78	32000692
GSLSYLNVTR	Hi_5_2	2	1	y5	555.79312	603.346052	28.66	184470	560.797255	613.354321	28.66	27483712
GSLSYLNVTR	Hi_5_3	2	1	y5	555.79312	603.346052	28.79	171338	560.797255	613.354321	28.79	31833904
GSLSYLNVTR	Lo_1_1	2	1	y5	555.79312	603.346052	29.11	126202	560.797255	613.354321	29.15	581562
GSLSYLNVTR	Lo_1_2	2	1	y5	555.79312	603.346052	29.15	192661	560.797255	613.354321	29.09	853825
GSLSYLNVTR	Lo_1_3	2	1	y5	555.79312	603.346052	28.99	190792	560.797255	613.354321	28.99	818723
GSLSYLNVTR	Lo_2_1	2	1	y5	555.79312	603.346052	28.99	234780	560.797255	613.354321	28.99	906124
GSLSYLNVTR	Lo_2_2	2	1	y5	555.79312	603.346052	28.95	186130	560.797255	613.354321	28.95	787336
GSLSYLNVTR	Lo_2_3	2	1	y5	555.79312	603.346052	28.98	151697	560.797255	613.354321	28.98	672046
GSLSYLNVTR	Lo_3_1	2	1	y5	555.79312	603.346052	29.07	214097	560.797255	613.354321	29.07	755965
GSLSYLNVTR	Lo_3_2	2	1	y5	555.79312	603.346052	29.04	163631	560.797255	613.354321	29.04	665704
GSLSYLNVTR	Lo_3_3	2	1	y5	555.79312	603.346052	28.99	225627	560.797255	613.354321	28.99	852722
GSLSYLNVTR	Lo_4_1	2	1	y5	555.79312	603.346052	28.98	188643	560.797255	613.354321	28.98	667021
GSLSYLNVTR	Lo_4_2	2	1	y5	555.79312	603.346052	28.96	148630	560.797255	613.354321	28.96	589760
GSLSYLNVTR	Lo_4_3	2	1	y5	555.79312	603.346052	28.98	156641	560.797255	613.354321	28.98	589875
GSLSYLNVTR	Lo_5_1	2	1	y5	555.79312	603.346052	28.93	209327	560.797255	613.354321	28.93	943580
GSLSYLNVTR	Lo_5_2	2	1	y5	555.79312	603.346052	28.92	220860	560.797255	613.354321	28.92	835265
GSLSYLNVTR	Lo_5_3	2	1	y5	555.79312	603.346052	28.85	160337	560.797255	613.354321	28.92	712591
GSLSYLNVTR	Me_1_1	2	1	y5	555.79312	603.346052	29	140473	560.797255	613.354321	28.96	17247038
GSLSYLNVTR	Me_1_2	2	1	y5	555.79312	603.346052	28.85	270939	560.797255	613.354321	28.79	24222270
GSLSYLNVTR	Me_1_3	2	1	y5	555.79312	603.346052	28.84	209692	560.797255	613.354321	28.84	24129264
GSLSYLNVTR	Me_2_1	2	1	y5	555.79312	603.346052	28.84	253941	560.797255	613.354321	28.84	28339656
GSLSYLNVTR	Me_2_2	2	1	y5	555.79312	603.346052	28.79	213757	560.797255	613.354321	28.85	22434954
GSLSYLNVTR	Me_2_3	2	1	y5	555.79312	603.346052	28.97	231927	560.797255	613.354321	28.91	22716126
GSLSYLNVTR	Me_3_1	2	1	y5	555.79312	603.346052	28.84	233387	560.797255	613.354321	28.84	23535376
GSLSYLNVTR	Me_3_2	2	1	y5	555.79312	603.346052	28.79	202195	560.797255	613.354321	28.79	19259564
GSLSYLNVTR	Me_3_3	2	1	y5	555.79312	603.346052	28.91	220830	560.797255	613.354321	28.91	23545670
GSLSYLNVTR	Me_4_1	2	1	y5	555.79312	603.346052	28.98	182723	560.797255	613.354321	28.92	17996330
GSLSYLNVTR	Me_4_2	2	1	y5	555.79312	603.346052	28.79	261044	560.797255	613.354321	28.79	25453414
GSLSYLNVTR	Me_4_3	2	1	y5	555.79312	603.346052	28.84	152552	560.797255	613.354321	28.84	15029891
GSLSYLNVTR	Me_5_1	2	1	y5	555.79312	603.346052	28.79	214350	560.797255	613.354321	28.79	22184012
GSLSYLNVTR	Me_5_2	2	1	y5	555.79312	603.346052	28.84	245250	560.797255	613.354321	28.84	22264482
GSLSYLNVTR	Me_5_3	2	1	y5	555.79312	603.346052	28.73	227493	560.797255	613.354321	28.73	22000104
ENISDPTSPLR	Hi_1_1	2	1	y8	615.304049	872.447222	24.63	32288566	620.308184	882.455491	24.63	7899901
ENISDPTSPLR	Hi_1_2	2	1	y8	615.304049	872.447222	24.58	30136124	620.308184	882.455491	24.58	7354434
ENISDPTSPLR	Hi_1_3	2	1	y8	615.304049	872.447222	24.58	32186816	620.308184	882.455491	24.58	8893032
ENISDPTSPLR	Hi_2_1	2	1	y8	615.304049	872.447222	24.55	34867072	620.308184	882.455491	24.44	10238044
ENISDPTSPLR	Hi_2_2	2	1	y8	615.304049	872.447222	24.53	36855992	620.308184	882.455491	24.53	10502685
ENISDPTSPLR	Hi_2_3	2	1	y8	615.304049	872.447222	24.61	24157574	620.308184	882.455491	24.61	6480800
ENISDPTSPLR	Hi_3_1	2	1	y8	615.304049	872.447222	24.53	22455790	620.308184	882.455491	24.53	5687290
ENISDPTSPLR	Hi_3_2	2	1	y8	615.304049	872.447222	24.49	22649952	620.308184	882.455491	24.6	6260112
ENISDPTSPLR	Hi_3_3	2	1	y8	615.304049	872.447222	24.52	33243368	620.308184	882.455491	24.52	9885384
ENISDPTSPLR	Hi_4_1	2	1	y8	615.304049	872.447222	24.53	20608936	620.308184	882.455491	24.53	5611677
ENISDPTSPLR	Hi_4_2	2	1	y8	615.304049	872.447222	24.54	31716354	620.308184	882.455491	24.54	7726093
ENISDPTSPLR	Hi_4_3	2	1	y8	615.304049	872.447222	24.56	25774622	620.308184	882.455491	24.56	7354891
ENISDPTSPLR	Hi_5_1	2	1	y8	615.304049	872.447222	24.54	30612530	620.308184	882.455491	24.54	8560274
ENISDPTSPLR	Hi_5_2	2	1	y8	615.304049	872.447222	24.35	21884986	620.308184	882.455491	24.35	5856198
ENISDPTSPLR	Hi_5_3	2	1	y8	615.304049	872.447222	24.55	26958144	620.308184	882.455491	24.55	6862608
ENISDPTSPLR	Lo_1_1	2	1	y8	615.304049	872.447222	24.73	26965398	620.308184	882.455491	24.73	165385
ENISDPTSPLR	Lo_1_2	2	1	y8	615.304049	872.447222	24.71	37143384	620.308184	882.455491	24.71	212960
ENISDPTSPLR	Lo_1_3	2	1	y8	615.304049	872.447222	24.59	34358212	620.308184	882.455491	24.59	184877
ENISDPTSPLR	Lo_2_1	2	1	y8	615.304049	872.447222	24.62	38231304	620.308184	882.455491	24.62	260593
ENISDPTSPLR	Lo_2_2	2	1	y8	615.304049	872.447222	24.62	41302312	620.308184	882.455491	24.62	256157
ENISDPTSPLR	Lo_2_3	2	1	y8	615.304049	872.447222	24.59	29189388	620.308184	882.455491	24.59	192967
ENISDPTSPLR	Lo_3_1	2	1	y8	615.304049	872.447222	24.68	35401128	620.308184	882.455491	24.68	193819
ENISDPTSPLR	Lo_3_2	2	1	y8	615.304049	872.447222	24.67	27665802	620.308184	882.455491	24.67	158099
ENISDPTSPLR	Lo_3_3	2	1	y8	615.304049	872.447222	24.59	40703188	620.308184	882.455491	24.59	234632
ENISDPTSPLR	Lo_4_1	2	1	y8	615.304049	872.447222	24.4	31433260	620.308184	882.455491	24.4	172184
ENISDPTSPLR	Lo_4_2	2	1	y8	615.304049	872.447222	24.62	26442128	620.308184	882.455491	24.62	173686
ENISDPTSPLR	Lo_4_3	2	1	y8	615.304049	872.447222	24.59	26294874	620.308184	882.455491	24.59	141450
ENISDPTSPLR	Lo_5_1	2	1	y8	615.304049	872.447222	24.58	36953352	620.308184	882.455491	24.58	220407
ENISDPTSPLR	Lo_5_2	2	1	y8	615.304049	872.447222	24.55	41059076	620.308184	882.455491	24.55	236410
ENISDPTSPLR	Lo_5_3	2	1	y8	615.304049	872.447222	24.52	30354536	620.308184	882.455491	24.52	154595
ENISDPTSPLR	Me_1_1	2	1	y8	615.304049	872.447222	24.59	23339036	620.308184	882.455491	24.59	4489411
ENISDPTSPLR	Me_1_2	2	1	y8	615.304049	872.447222	24.54	40014236	620.308184	882.455491	24.54	6192325
ENISDPTSPLR	Me_1_3	2	1	y8	615.304049	872.447222	24.48	34944252	620.308184	882.455491	24.48	5858039
ENISDPTSPLR	Me_2_1	2	1	y8	615.304049	872.447222	24.54	36387368	620.308184	882.455491	24.54	6508141
ENISDPTSPLR	Me_2_2	2	1	y8	615.304049	872.447222	24.55	31611716	620.308184	882.455491	24.55	5934866
ENISDPTSPLR	Me_2_3	2	1	y8	615.304049	872.447222	24.56	37038880	620.308184	882.455491	24.56	5903519
ENISDPTSPLR	Me_3_1	2	1	y8	615.304049	872.447222	24.55	37281200	620.308184	882.455491	24.55	5851781
ENISDPTSPLR	Me_3_2	2	1	y8	615.304049	872.447222	24.41	27681130	620.308184	882.455491	24.41	4620013
ENISDPTSPLR	Me_3_3	2	1	y8	615.304049	872.447222	24.55	29142728	620.308184	882.455491	24.55	5016543
ENISDPTSPLR	Me_4_1	2	1	y8	615.304049	872.447222	24.55	24437966	620.308184	882.455491	24.55	3835591
ENISDPTSPLR	Me_4_2	2	1	y8	615.304049	872.447222	24.42	33314764	620.308184	882.455491	24.42	5697729
ENISDPTSPLR	Me_4_3	2	1	y8	615.304049	872.447222	24.5	23083346	620.308184	882.455491	24.5	3968688
ENISDPTSPLR	Me_5_1	2	1	y8	615.304049	872.447222	24.55	30406536	620.308184	882.455491	24.55	5623897
ENISDPTSPLR	Me_5_2	2	1	y8	615.304049	872.447222	24.55	32476626	620.308184	882.455491	24.55	5399436
ENISDPTSPLR	Me_5_3	2	1	y8	615.304049	872.447222	24.41	28775080	620.308184	882.455491	24.41	5135670
ENISDPTSPLR	Hi_1_1	2	1	y7	615.304049	785.415194	24.63	14055072	620.308184	795.423463	24.63	3752452
ENISDPTSPLR	Hi_1_2	2	1	y7	615.304049	785.415194	24.58	12722262	620.308184	795.423463	24.58	3150250
ENISDPTSPLR	Hi_1_3	2	1	y7	615.304049	785.415194	24.58	12990214	620.308184	795.423463	24.58	3539119
ENISDPTSPLR	Hi_2_1	2	1	y7	615.304049	785.415194	24.44	14871739	620.308184	795.423463	24.55	4464045
ENISDPTSPLR	Hi_2_2	2	1	y7	615.304049	785.415194	24.53	15836542	620.308184	795.423463	24.53	4624473
ENISDPTSPLR	Hi_2_3	2	1	y7	615.304049	785.415194	24.61	10206544	620.308184	795.423463	24.61	2944547
ENISDPTSPLR	Hi_3_1	2	1	y7	615.304049	785.415194	24.53	10117000	620.308184	795.423463	24.53	2241693
ENISDPTSPLR	Hi_3_2	2	1	y7	615.304049	785.415194	24.49	9478327	620.308184	795.423463	24.6	2530207
ENISDPTSPLR	Hi_3_3	2	1	y7	615.304049	785.415194	24.52	13381041	620.308184	795.423463	24.52	4261602
ENISDPTSPLR	Hi_4_1	2	1	y7	615.304049	785.415194	24.53	8812791	620.308184	795.423463	24.53	2451233
ENISDPTSPLR	Hi_4_2	2	1	y7	615.304049	785.415194	24.54	14029376	620.308184	795.423463	24.54	3402065
ENISDPTSPLR	Hi_4_3	2	1	y7	615.304049	785.415194	24.56	11297480	620.308184	795.423463	24.56	3281683
ENISDPTSPLR	Hi_5_1	2	1	y7	615.304049	785.415194	24.54	13004673	620.308184	795.423463	24.54	3752299
ENISDPTSPLR	Hi_5_2	2	1	y7	615.304049	785.415194	24.35	9318603	620.308184	795.423463	24.35	2666988
ENISDPTSPLR	Hi_5_3	2	1	y7	615.304049	785.415194	24.55	12505144	620.308184	795.423463	24.55	2985603
ENISDPTSPLR	Lo_1_1	2	1	y7	615.304049	785.415194	24.73	11668833	620.308184	795.423463	24.73	46158
ENISDPTSPLR	Lo_1_2	2	1	y7	615.304049	785.415194	24.71	16571384	620.308184	795.423463	24.71	79773
ENISDPTSPLR	Lo_1_3	2	1	y7	615.304049	785.415194	24.59	14593066	620.308184	795.423463	24.7	70446
ENISDPTSPLR	Lo_2_1	2	1	y7	615.304049	785.415194	24.62	18553898	620.308184	795.423463	24.62	89595
ENISDPTSPLR	Lo_2_2	2	1	y7	615.304049	785.415194	24.62	17028032	620.308184	795.423463	24.62	90446
ENISDPTSPLR	Lo_2_3	2	1	y7	615.304049	785.415194	24.59	12661729	620.308184	795.423463	24.59	64520
ENISDPTSPLR	Lo_3_1	2	1	y7	615.304049	785.415194	24.68	14775879	620.308184	795.423463	24.68	97047
ENISDPTSPLR	Lo_3_2	2	1	y7	615.304049	785.415194	24.67	11633291	620.308184	795.423463	24.67	74830
ENISDPTSPLR	Lo_3_3	2	1	y7	615.304049	785.415194	24.59	17072894	620.308184	795.423463	24.59	105292
ENISDPTSPLR	Lo_4_1	2	1	y7	615.304049	785.415194	24.4	13840098	620.308184	795.423463	24.5	75254
ENISDPTSPLR	Lo_4_2	2	1	y7	615.304049	785.415194	24.62	11620092	620.308184	795.423463	24.62	55431
ENISDPTSPLR	Lo_4_3	2	1	y7	615.304049	785.415194	24.59	10632785	620.308184	795.423463	24.59	64643
ENISDPTSPLR	Lo_5_1	2	1	y7	615.304049	785.415194	24.58	16755276	620.308184	795.423463	24.58	86482
ENISDPTSPLR	Lo_5_2	2	1	y7	615.304049	785.415194	24.55	18410794	620.308184	795.423463	24.55	83695
ENISDPTSPLR	Lo_5_3	2	1	y7	615.304049	785.415194	24.52	13286129	620.308184	795.423463	24.52	47442
ENISDPTSPLR	Me_1_1	2	1	y7	615.304049	785.415194	24.59	10742689	620.308184	795.423463	24.59	1966945
ENISDPTSPLR	Me_1_2	2	1	y7	615.304049	785.415194	24.54	17816778	620.308184	795.423463	24.54	2554278
ENISDPTSPLR	Me_1_3	2	1	y7	615.304049	785.415194	24.48	14170394	620.308184	795.423463	24.48	2635829
ENISDPTSPLR	Me_2_1	2	1	y7	615.304049	785.415194	24.54	16572769	620.308184	795.423463	24.54	2697253
ENISDPTSPLR	Me_2_2	2	1	y7	615.304049	785.415194	24.55	13643114	620.308184	795.423463	24.55	2548367
ENISDPTSPLR	Me_2_3	2	1	y7	615.304049	785.415194	24.56	16230056	620.308184	795.423463	24.56	2701321
ENISDPTSPLR	Me_3_1	2	1	y7	615.304049	785.415194	24.55	15231712	620.308184	795.423463	24.55	2622227
ENISDPTSPLR	Me_3_2	2	1	y7	615.304049	785.415194	24.41	11722422	620.308184	795.423463	24.41	1918081
ENISDPTSPLR	Me_3_3	2	1	y7	615.304049	785.415194	24.55	12936897	620.308184	795.423463	24.55	2237213
ENISDPTSPLR	Me_4_1	2	1	y7	615.304049	785.415194	24.55	9892354	620.308184	795.423463	24.55	1625355
ENISDPTSPLR	Me_4_2	2	1	y7	615.304049	785.415194	24.42	14289416	620.308184	795.423463	24.42	2529106
ENISDPTSPLR	Me_4_3	2	1	y7	615.304049	785.415194	24.5	10192075	620.308184	795.423463	24.5	1717865
ENISDPTSPLR	Me_5_1	2	1	y7	615.304049	785.415194	24.55	13724106	620.308184	795.423463	24.44	2644125
ENISDPTSPLR	Me_5_2	2	1	y7	615.304049	785.415194	24.55	13605046	620.308184	795.423463	24.55	2244826
ENISDPTSPLR	Me_5_3	2	1	y7	615.304049	785.415194	24.41	13073792	620.308184	795.423463	24.41	2293730
ENISDPTSPLR	Hi_1_1	2	1	y6	615.304049	670.38825	24.63	143091552	620.308184	680.396519	24.63	35494040
ENISDPTSPLR	Hi_1_2	2	1	y6	615.304049	670.38825	24.58	124259168	620.308184	680.396519	24.58	30924562
ENISDPTSPLR	Hi_1_3	2	1	y6	615.304049	670.38825	24.58	131630080	620.308184	680.396519	24.58	37922896
ENISDPTSPLR	Hi_2_1	2	1	y6	615.304049	670.38825	24.55	147529424	620.308184	680.396519	24.44	44242368
ENISDPTSPLR	Hi_2_2	2	1	y6	615.304049	670.38825	24.53	153397840	620.308184	680.396519	24.53	44015644
ENISDPTSPLR	Hi_2_3	2	1	y6	615.304049	670.38825	24.61	103206088	620.308184	680.396519	24.61	27827676
ENISDPTSPLR	Hi_3_1	2	1	y6	615.304049	670.38825	24.53	93078224	620.308184	680.396519	24.53	24258042
ENISDPTSPLR	Hi_3_2	2	1	y6	615.304049	670.38825	24.49	90944824	620.308184	680.396519	24.49	25311192
ENISDPTSPLR	Hi_3_3	2	1	y6	615.304049	670.38825	24.52	140385824	620.308184	680.396519	24.52	41968648
ENISDPTSPLR	Hi_4_1	2	1	y6	615.304049	670.38825	24.53	84450808	620.308184	680.396519	24.53	22876768
ENISDPTSPLR	Hi_4_2	2	1	y6	615.304049	670.38825	24.54	134122696	620.308184	680.396519	24.54	34994728
ENISDPTSPLR	Hi_4_3	2	1	y6	615.304049	670.38825	24.56	107381544	620.308184	680.396519	24.56	31331366
ENISDPTSPLR	Hi_5_1	2	1	y6	615.304049	670.38825	24.54	123636768	620.308184	680.396519	24.54	36941280
ENISDPTSPLR	Hi_5_2	2	1	y6	615.304049	670.38825	24.35	92476416	620.308184	680.396519	24.35	25351268
ENISDPTSPLR	Hi_5_3	2	1	y6	615.304049	670.38825	24.55	112655224	620.308184	680.396519	24.55	30324736
ENISDPTSPLR	Lo_1_1	2	1	y6	615.304049	670.38825	24.73	117289064	620.308184	680.396519	24.73	583206
ENISDPTSPLR	Lo_1_2	2	1	y6	615.304049	670.38825	24.71	153395504	620.308184	680.396519	24.71	935510
ENISDPTSPLR	Lo_1_3	2	1	y6	615.304049	670.38825	24.59	144289376	620.308184	680.396519	24.59	897447
ENISDPTSPLR	Lo_2_1	2	1	y6	615.304049	670.38825	24.62	168355712	620.308184	680.396519	24.62	1093478
ENISDPTSPLR	Lo_2_2	2	1	y6	615.304049	670.38825	24.62	169718672	620.308184	680.396519	24.62	1070948
ENISDPTSPLR	Lo_2_3	2	1	y6	615.304049	670.38825	24.59	121240808	620.308184	680.396519	24.59	765621
ENISDPTSPLR	Lo_3_1	2	1	y6	615.304049	670.38825	24.68	144533200	620.308184	680.396519	24.68	956778
ENISDPTSPLR	Lo_3_2	2	1	y6	615.304049	670.38825	24.67	117329696	620.308184	680.396519	24.67	698852
ENISDPTSPLR	Lo_3_3	2	1	y6	615.304049	670.38825	24.59	166683280	620.308184	680.396519	24.59	1078041
ENISDPTSPLR	Lo_4_1	2	1	y6	615.304049	670.38825	24.4	131981192	620.308184	680.396519	24.4	748546
ENISDPTSPLR	Lo_4_2	2	1	y6	615.304049	670.38825	24.62	112472592	620.308184	680.396519	24.62	617908
ENISDPTSPLR	Lo_4_3	2	1	y6	615.304049	670.38825	24.59	109791768	620.308184	680.396519	24.59	733723
ENISDPTSPLR	Lo_5_1	2	1	y6	615.304049	670.38825	24.58	168110448	620.308184	680.396519	24.58	944428
ENISDPTSPLR	Lo_5_2	2	1	y6	615.304049	670.38825	24.55	174272896	620.308184	680.396519	24.55	952029
ENISDPTSPLR	Lo_5_3	2	1	y6	615.304049	670.38825	24.52	128349152	620.308184	680.396519	24.52	707032
ENISDPTSPLR	Me_1_1	2	1	y6	615.304049	670.38825	24.59	100386936	620.308184	680.396519	24.59	18358138
ENISDPTSPLR	Me_1_2	2	1	y6	615.304049	670.38825	24.54	172130480	620.308184	680.396519	24.54	27290730
ENISDPTSPLR	Me_1_3	2	1	y6	615.304049	670.38825	24.48	146638304	620.308184	680.396519	24.48	24961244
ENISDPTSPLR	Me_2_1	2	1	y6	615.304049	670.38825	24.54	154779808	620.308184	680.396519	24.54	26865910
ENISDPTSPLR	Me_2_2	2	1	y6	615.304049	670.38825	24.55	135079536	620.308184	680.396519	24.55	24328332
ENISDPTSPLR	Me_2_3	2	1	y6	615.304049	670.38825	24.56	148835648	620.308184	680.396519	24.56	25138206
ENISDPTSPLR	Me_3_1	2	1	y6	615.304049	670.38825	24.55	154965776	620.308184	680.396519	24.55	23370134
ENISDPTSPLR	Me_3_2	2	1	y6	615.304049	670.38825	24.41	118281592	620.308184	680.396519	24.41	19347040
ENISDPTSPLR	Me_3_3	2	1	y6	615.304049	670.38825	24.55	122970120	620.308184	680.396519	24.55	21565500
ENISDPTSPLR	Me_4_1	2	1	y6	615.304049	670.38825	24.55	104197056	620.308184	680.396519	24.55	17064336
ENISDPTSPLR	Me_4_2	2	1	y6	615.304049	670.38825	24.42	139769520	620.308184	680.396519	24.42	24506056
ENISDPTSPLR	Me_4_3	2	1	y6	615.304049	670.38825	24.5	97041976	620.308184	680.396519	24.5	16755289
ENISDPTSPLR	Me_5_1	2	1	y6	615.304049	670.38825	24.55	129041520	620.308184	680.396519	24.55	24042124
ENISDPTSPLR	Me_5_2	2	1	y6	615.304049	670.38825	24.55	134170304	620.308184	680.396519	24.55	22942640
ENISDPTSPLR	Me_5_3	2	1	y6	615.304049	670.38825	24.41	126756920	620.308184	680.396519	24.41	21866298
EHEGAIYPDNTTDFQR	Hi_1_1	3	1	y8	631.946505	997.42213	24.5	125457256	635.282594	1007.430399	24.5	1018251200
EHEGAIYPDNTTDFQR	Hi_1_2	3	1	y8	631.946505	997.42213	24.47	93455480	635.282594	1007.430399	24.47	952069952
EHEGAIYPDNTTDFQR	Hi_1_3	3	1	y8	631.946505	997.42213	24.47	124060040	635.282594	1007.430399	24.47	1183733376
EHEGAIYPDNTTDFQR	Hi_2_1	3	1	y8	631.946505	997.42213	24.36	104635152	635.282594	1007.430399	24.36	1168924416
EHEGAIYPDNTTDFQR	Hi_2_2	3	1	y8	631.946505	997.42213	24.49	120440856	635.282594	1007.430399	24.49	1381912064
EHEGAIYPDNTTDFQR	Hi_2_3	3	1	y8	631.946505	997.42213	24.61	93258072	635.282594	1007.430399	24.61	742221760
EHEGAIYPDNTTDFQR	Hi_3_1	3	1	y8	631.946505	997.42213	24.55	66471864	635.282594	1007.430399	24.55	743064192
EHEGAIYPDNTTDFQR	Hi_3_2	3	1	y8	631.946505	997.42213	24.45	71444112	635.282594	1007.430399	24.45	950827328
EHEGAIYPDNTTDFQR	Hi_3_3	3	1	y8	631.946505	997.42213	24.36	125665472	635.282594	1007.430399	24.36	1296932224
EHEGAIYPDNTTDFQR	Hi_4_1	3	1	y8	631.946505	997.42213	24.48	68591696	635.282594	1007.430399	24.48	768330304
EHEGAIYPDNTTDFQR	Hi_4_2	3	1	y8	631.946505	997.42213	24.41	99484864	635.282594	1007.430399	24.41	1005699328
EHEGAIYPDNTTDFQR	Hi_4_3	3	1	y8	631.946505	997.42213	24.44	83182144	635.282594	1007.430399	24.44	932874432
EHEGAIYPDNTTDFQR	Hi_5_1	3	1	y8	631.946505	997.42213	24.4	103975504	635.282594	1007.430399	24.4	936911168
EHEGAIYPDNTTDFQR	Hi_5_2	3	1	y8	631.946505	997.42213	24.32	82173312	635.282594	1007.430399	24.32	662734784
EHEGAIYPDNTTDFQR	Hi_5_3	3	1	y8	631.946505	997.42213	24.44	85783824	635.282594	1007.430399	24.44	921466176
EHEGAIYPDNTTDFQR	Lo_1_1	3	1	y8	631.946505	997.42213	24.85	82927832	635.282594	1007.430399	24.85	22038512
EHEGAIYPDNTTDFQR	Lo_1_2	3	1	y8	631.946505	997.42213	24.83	107338480	635.282594	1007.430399	24.83	23631790
EHEGAIYPDNTTDFQR	Lo_1_3	3	1	y8	631.946505	997.42213	24.71	101296448	635.282594	1007.430399	24.71	32289472
EHEGAIYPDNTTDFQR	Lo_2_1	3	1	y8	631.946505	997.42213	24.65	127936768	635.282594	1007.430399	24.65	37463996
EHEGAIYPDNTTDFQR	Lo_2_2	3	1	y8	631.946505	997.42213	24.67	93722088	635.282594	1007.430399	24.67	27413064
EHEGAIYPDNTTDFQR	Lo_2_3	3	1	y8	631.946505	997.42213	24.62	76807552	635.282594	1007.430399	24.62	25669252
EHEGAIYPDNTTDFQR	Lo_3_1	3	1	y8	631.946505	997.42213	24.78	74910320	635.282594	1007.430399	24.66	28875632
EHEGAIYPDNTTDFQR	Lo_3_2	3	1	y8	631.946505	997.42213	24.77	84151848	635.282594	1007.430399	24.66	24584088
EHEGAIYPDNTTDFQR	Lo_3_3	3	1	y8	631.946505	997.42213	24.64	126443592	635.282594	1007.430399	24.64	31060454
EHEGAIYPDNTTDFQR	Lo_4_1	3	1	y8	631.946505	997.42213	24.53	83042792	635.282594	1007.430399	24.53	25781304
EHEGAIYPDNTTDFQR	Lo_4_2	3	1	y8	631.946505	997.42213	24.65	83692320	635.282594	1007.430399	24.65	22936112
EHEGAIYPDNTTDFQR	Lo_4_3	3	1	y8	631.946505	997.42213	24.55	57282900	635.282594	1007.430399	24.66	22188000
EHEGAIYPDNTTDFQR	Lo_5_1	3	1	y8	631.946505	997.42213	24.61	122161672	635.282594	1007.430399	24.61	32511424
EHEGAIYPDNTTDFQR	Lo_5_2	3	1	y8	631.946505	997.42213	24.54	112476480	635.282594	1007.430399	24.54	27217732
EHEGAIYPDNTTDFQR	Lo_5_3	3	1	y8	631.946505	997.42213	24.51	94947040	635.282594	1007.430399	24.51	27348366
EHEGAIYPDNTTDFQR	Me_1_1	3	1	y8	631.946505	997.42213	24.55	87237864	635.282594	1007.430399	24.55	526135104
EHEGAIYPDNTTDFQR	Me_1_2	3	1	y8	631.946505	997.42213	24.45	109456416	635.282594	1007.430399	24.45	916043712
EHEGAIYPDNTTDFQR	Me_1_3	3	1	y8	631.946505	997.42213	24.39	121732392	635.282594	1007.430399	24.39	726413248
EHEGAIYPDNTTDFQR	Me_2_1	3	1	y8	631.946505	997.42213	24.39	125689624	635.282594	1007.430399	24.39	882805376
EHEGAIYPDNTTDFQR	Me_2_2	3	1	y8	631.946505	997.42213	24.45	98613904	635.282594	1007.430399	24.45	637278208
EHEGAIYPDNTTDFQR	Me_2_3	3	1	y8	631.946505	997.42213	24.53	130847720	635.282594	1007.430399	24.53	731541184
EHEGAIYPDNTTDFQR	Me_3_1	3	1	y8	631.946505	997.42213	24.5	119745072	635.282594	1007.430399	24.5	709614272
EHEGAIYPDNTTDFQR	Me_3_2	3	1	y8	631.946505	997.42213	24.42	80098672	635.282594	1007.430399	24.42	547164480
EHEGAIYPDNTTDFQR	Me_3_3	3	1	y8	631.946505	997.42213	24.5	99598024	635.282594	1007.430399	24.5	682225664
EHEGAIYPDNTTDFQR	Me_4_1	3	1	y8	631.946505	997.42213	24.58	78101984	635.282594	1007.430399	24.58	577992448
EHEGAIYPDNTTDFQR	Me_4_2	3	1	y8	631.946505	997.42213	24.42	110042304	635.282594	1007.430399	24.33	661649472
EHEGAIYPDNTTDFQR	Me_4_3	3	1	y8	631.946505	997.42213	24.42	79576488	635.282594	1007.430399	24.42	498977024
EHEGAIYPDNTTDFQR	Me_5_1	3	1	y8	631.946505	997.42213	24.45	99863272	635.282594	1007.430399	24.45	631379840
EHEGAIYPDNTTDFQR	Me_5_2	3	1	y8	631.946505	997.42213	24.42	109231496	635.282594	1007.430399	24.42	822393152
EHEGAIYPDNTTDFQR	Me_5_3	3	1	y8	631.946505	997.42213	24.35	91666824	635.282594	1007.430399	24.35	592984192
EHEGAIYPDNTTDFQR	Hi_1_1	3	1	y7	631.946505	882.395187	24.5	104697392	635.282594	892.403456	24.5	943180800
EHEGAIYPDNTTDFQR	Hi_1_2	3	1	y7	631.946505	882.395187	24.47	87129776	635.282594	892.403456	24.54	866197376
EHEGAIYPDNTTDFQR	Hi_1_3	3	1	y7	631.946505	882.395187	24.47	103832224	635.282594	892.403456	24.47	1094939264
EHEGAIYPDNTTDFQR	Hi_2_1	3	1	y7	631.946505	882.395187	24.36	99117616	635.282594	892.403456	24.36	1020998784
EHEGAIYPDNTTDFQR	Hi_2_2	3	1	y7	631.946505	882.395187	24.49	115223120	635.282594	892.403456	24.49	1232629376
EHEGAIYPDNTTDFQR	Hi_2_3	3	1	y7	631.946505	882.395187	24.61	84006824	635.282594	892.403456	24.54	676664000
EHEGAIYPDNTTDFQR	Hi_3_1	3	1	y7	631.946505	882.395187	24.55	58591896	635.282594	892.403456	24.55	682641024
EHEGAIYPDNTTDFQR	Hi_3_2	3	1	y7	631.946505	882.395187	24.45	68846352	635.282594	892.403456	24.45	797258560
EHEGAIYPDNTTDFQR	Hi_3_3	3	1	y7	631.946505	882.395187	24.36	117754344	635.282594	892.403456	24.36	1190635776
EHEGAIYPDNTTDFQR	Hi_4_1	3	1	y7	631.946505	882.395187	24.41	64232760	635.282594	892.403456	24.48	668695872
EHEGAIYPDNTTDFQR	Hi_4_2	3	1	y7	631.946505	882.395187	24.41	83276304	635.282594	892.403456	24.5	870516992
EHEGAIYPDNTTDFQR	Hi_4_3	3	1	y7	631.946505	882.395187	24.44	73131704	635.282594	892.403456	24.44	819237696
EHEGAIYPDNTTDFQR	Hi_5_1	3	1	y7	631.946505	882.395187	24.4	108617192	635.282594	892.403456	24.4	853320704
EHEGAIYPDNTTDFQR	Hi_5_2	3	1	y7	631.946505	882.395187	24.32	76058976	635.282594	892.403456	24.32	595354304
EHEGAIYPDNTTDFQR	Hi_5_3	3	1	y7	631.946505	882.395187	24.44	79967912	635.282594	892.403456	24.44	841700416
EHEGAIYPDNTTDFQR	Lo_1_1	3	1	y7	631.946505	882.395187	24.85	77609312	635.282594	892.403456	24.85	19571328
EHEGAIYPDNTTDFQR	Lo_1_2	3	1	y7	631.946505	882.395187	24.83	93487656	635.282594	892.403456	24.83	22835752
EHEGAIYPDNTTDFQR	Lo_1_3	3	1	y7	631.946505	882.395187	24.71	89507960	635.282594	892.403456	24.71	28329226
EHEGAIYPDNTTDFQR	Lo_2_1	3	1	y7	631.946505	882.395187	24.65	118914064	635.282594	892.403456	24.65	32495612
EHEGAIYPDNTTDFQR	Lo_2_2	3	1	y7	631.946505	882.395187	24.67	88327728	635.282594	892.403456	24.67	25506346
EHEGAIYPDNTTDFQR	Lo_2_3	3	1	y7	631.946505	882.395187	24.62	70002224	635.282594	892.403456	24.62	22056830
EHEGAIYPDNTTDFQR	Lo_3_1	3	1	y7	631.946505	882.395187	24.78	60497844	635.282594	892.403456	24.66	23698020
EHEGAIYPDNTTDFQR	Lo_3_2	3	1	y7	631.946505	882.395187	24.77	71366552	635.282594	892.403456	24.66	22532818
EHEGAIYPDNTTDFQR	Lo_3_3	3	1	y7	631.946505	882.395187	24.64	114350096	635.282594	892.403456	24.64	27680122
EHEGAIYPDNTTDFQR	Lo_4_1	3	1	y7	631.946505	882.395187	24.53	74119920	635.282594	892.403456	24.53	22367884
EHEGAIYPDNTTDFQR	Lo_4_2	3	1	y7	631.946505	882.395187	24.65	78346160	635.282594	892.403456	24.65	19908598
EHEGAIYPDNTTDFQR	Lo_4_3	3	1	y7	631.946505	882.395187	24.55	57330084	635.282594	892.403456	24.66	19677594
EHEGAIYPDNTTDFQR	Lo_5_1	3	1	y7	631.946505	882.395187	24.67	104502392	635.282594	892.403456	24.61	29909288
EHEGAIYPDNTTDFQR	Lo_5_2	3	1	y7	631.946505	882.395187	24.61	100077992	635.282594	892.403456	24.54	28760484
EHEGAIYPDNTTDFQR	Lo_5_3	3	1	y7	631.946505	882.395187	24.51	83209944	635.282594	892.403456	24.51	24898496
EHEGAIYPDNTTDFQR	Me_1_1	3	1	y7	631.946505	882.395187	24.55	79860352	635.282594	892.403456	24.55	464165504
EHEGAIYPDNTTDFQR	Me_1_2	3	1	y7	631.946505	882.395187	24.45	103466608	635.282594	892.403456	24.45	769797056
EHEGAIYPDNTTDFQR	Me_1_3	3	1	y7	631.946505	882.395187	24.39	119850720	635.282594	892.403456	24.39	656049664
EHEGAIYPDNTTDFQR	Me_2_1	3	1	y7	631.946505	882.395187	24.39	115136416	635.282594	892.403456	24.39	798335232
EHEGAIYPDNTTDFQR	Me_2_2	3	1	y7	631.946505	882.395187	24.45	91099544	635.282594	892.403456	24.45	554358848
EHEGAIYPDNTTDFQR	Me_2_3	3	1	y7	631.946505	882.395187	24.53	118491856	635.282594	892.403456	24.53	659596928
EHEGAIYPDNTTDFQR	Me_3_1	3	1	y7	631.946505	882.395187	24.5	106116152	635.282594	892.403456	24.5	665727104
EHEGAIYPDNTTDFQR	Me_3_2	3	1	y7	631.946505	882.395187	24.42	76461040	635.282594	892.403456	24.42	513334848
EHEGAIYPDNTTDFQR	Me_3_3	3	1	y7	631.946505	882.395187	24.5	94977200	635.282594	892.403456	24.5	586566848
EHEGAIYPDNTTDFQR	Me_4_1	3	1	y7	631.946505	882.395187	24.58	76475184	635.282594	892.403456	24.58	500823488
EHEGAIYPDNTTDFQR	Me_4_2	3	1	y7	631.946505	882.395187	24.42	99538552	635.282594	892.403456	24.33	615948928
EHEGAIYPDNTTDFQR	Me_4_3	3	1	y7	631.946505	882.395187	24.42	70759256	635.282594	892.403456	24.42	451918496
EHEGAIYPDNTTDFQR	Me_5_1	3	1	y7	631.946505	882.395187	24.45	94541600	635.282594	892.403456	24.45	582212544
EHEGAIYPDNTTDFQR	Me_5_2	3	1	y7	631.946505	882.395187	24.42	106272352	635.282594	892.403456	24.42	695472000
EHEGAIYPDNTTDFQR	Me_5_3	3	1	y7	631.946505	882.395187	24.35	87061120	635.282594	892.403456	24.35	571142080
EHEGAIYPDNTTDFQR	Hi_1_1	3	1	b6	631.946505	637.294016	24.5	162710448	635.282594	637.294016	24.5	1371151744
EHEGAIYPDNTTDFQR	Hi_1_2	3	1	b6	631.946505	637.294016	24.47	112475352	635.282594	637.294016	24.54	1154587776
EHEGAIYPDNTTDFQR	Hi_1_3	3	1	b6	631.946505	637.294016	24.47	152676688	635.282594	637.294016	24.47	1478815488
EHEGAIYPDNTTDFQR	Hi_2_1	3	1	b6	631.946505	637.294016	24.45	136068160	635.282594	637.294016	24.36	1415797760
EHEGAIYPDNTTDFQR	Hi_2_2	3	1	b6	631.946505	637.294016	24.49	152428112	635.282594	637.294016	24.49	1761482240
EHEGAIYPDNTTDFQR	Hi_2_3	3	1	b6	631.946505	637.294016	24.61	114642872	635.282594	637.294016	24.61	895387648
EHEGAIYPDNTTDFQR	Hi_3_1	3	1	b6	631.946505	637.294016	24.55	80290224	635.282594	637.294016	24.55	927780864
EHEGAIYPDNTTDFQR	Hi_3_2	3	1	b6	631.946505	637.294016	24.45	94409736	635.282594	637.294016	24.45	1137913344
EHEGAIYPDNTTDFQR	Hi_3_3	3	1	b6	631.946505	637.294016	24.36	156957232	635.282594	637.294016	24.36	1616996608
EHEGAIYPDNTTDFQR	Hi_4_1	3	1	b6	631.946505	637.294016	24.48	87038888	635.282594	637.294016	24.48	899195712
EHEGAIYPDNTTDFQR	Hi_4_2	3	1	b6	631.946505	637.294016	24.41	127693008	635.282594	637.294016	24.5	1200030592
EHEGAIYPDNTTDFQR	Hi_4_3	3	1	b6	631.946505	637.294016	24.44	105438888	635.282594	637.294016	24.44	1190065152
EHEGAIYPDNTTDFQR	Hi_5_1	3	1	b6	631.946505	637.294016	24.4	144251024	635.282594	637.294016	24.4	1178957056
EHEGAIYPDNTTDFQR	Hi_5_2	3	1	b6	631.946505	637.294016	24.32	103209976	635.282594	637.294016	24.32	805777728
EHEGAIYPDNTTDFQR	Hi_5_3	3	1	b6	631.946505	637.294016	24.44	111129760	635.282594	637.294016	24.44	1140408192
EHEGAIYPDNTTDFQR	Lo_1_1	3	1	b6	631.946505	637.294016	24.85	107273600	635.282594	637.294016	24.85	25930198
EHEGAIYPDNTTDFQR	Lo_1_2	3	1	b6	631.946505	637.294016	24.83	142673872	635.282594	637.294016	24.83	31473032
EHEGAIYPDNTTDFQR	Lo_1_3	3	1	b6	631.946505	637.294016	24.71	130071320	635.282594	637.294016	24.71	37998008
EHEGAIYPDNTTDFQR	Lo_2_1	3	1	b6	631.946505	637.294016	24.65	155082912	635.282594	637.294016	24.65	43704272
EHEGAIYPDNTTDFQR	Lo_2_2	3	1	b6	631.946505	637.294016	24.67	111594544	635.282594	637.294016	24.67	34620564
EHEGAIYPDNTTDFQR	Lo_2_3	3	1	b6	631.946505	637.294016	24.62	99903864	635.282594	637.294016	24.62	30681298
EHEGAIYPDNTTDFQR	Lo_3_1	3	1	b6	631.946505	637.294016	24.78	94803672	635.282594	637.294016	24.66	34499808
EHEGAIYPDNTTDFQR	Lo_3_2	3	1	b6	631.946505	637.294016	24.77	107851568	635.282594	637.294016	24.66	31522902
EHEGAIYPDNTTDFQR	Lo_3_3	3	1	b6	631.946505	637.294016	24.64	156450464	635.282594	637.294016	24.64	37988772
EHEGAIYPDNTTDFQR	Lo_4_1	3	1	b6	631.946505	637.294016	24.53	112960920	635.282594	637.294016	24.53	31530942
EHEGAIYPDNTTDFQR	Lo_4_2	3	1	b6	631.946505	637.294016	24.65	110242824	635.282594	637.294016	24.65	29338948
EHEGAIYPDNTTDFQR	Lo_4_3	3	1	b6	631.946505	637.294016	24.55	72758928	635.282594	637.294016	24.66	28469654
EHEGAIYPDNTTDFQR	Lo_5_1	3	1	b6	631.946505	637.294016	24.61	147630192	635.282594	637.294016	24.61	39416076
EHEGAIYPDNTTDFQR	Lo_5_2	3	1	b6	631.946505	637.294016	24.61	132881344	635.282594	637.294016	24.54	37682664
EHEGAIYPDNTTDFQR	Lo_5_3	3	1	b6	631.946505	637.294016	24.51	117074000	635.282594	637.294016	24.51	35214440
EHEGAIYPDNTTDFQR	Me_1_1	3	1	b6	631.946505	637.294016	24.55	113023856	635.282594	637.294016	24.55	657132608
EHEGAIYPDNTTDFQR	Me_1_2	3	1	b6	631.946505	637.294016	24.45	139423328	635.282594	637.294016	24.45	1082646144
EHEGAIYPDNTTDFQR	Me_1_3	3	1	b6	631.946505	637.294016	24.39	164507104	635.282594	637.294016	24.39	909904704
EHEGAIYPDNTTDFQR	Me_2_1	3	1	b6	631.946505	637.294016	24.39	161411888	635.282594	637.294016	24.39	1119353344
EHEGAIYPDNTTDFQR	Me_2_2	3	1	b6	631.946505	637.294016	24.45	134121352	635.282594	637.294016	24.45	787328192
EHEGAIYPDNTTDFQR	Me_2_3	3	1	b6	631.946505	637.294016	24.53	164928672	635.282594	637.294016	24.53	864732736
EHEGAIYPDNTTDFQR	Me_3_1	3	1	b6	631.946505	637.294016	24.5	152794784	635.282594	637.294016	24.5	879616768
EHEGAIYPDNTTDFQR	Me_3_2	3	1	b6	631.946505	637.294016	24.42	105666848	635.282594	637.294016	24.42	681579520
EHEGAIYPDNTTDFQR	Me_3_3	3	1	b6	631.946505	637.294016	24.5	133412904	635.282594	637.294016	24.41	823634688
EHEGAIYPDNTTDFQR	Me_4_1	3	1	b6	631.946505	637.294016	24.58	104507912	635.282594	637.294016	24.58	722684992
EHEGAIYPDNTTDFQR	Me_4_2	3	1	b6	631.946505	637.294016	24.42	137044480	635.282594	637.294016	24.33	876731968
EHEGAIYPDNTTDFQR	Me_4_3	3	1	b6	631.946505	637.294016	24.42	101043200	635.282594	637.294016	24.42	593764160
EHEGAIYPDNTTDFQR	Me_5_1	3	1	b6	631.946505	637.294016	24.45	137320352	635.282594	637.294016	24.45	819989248
EHEGAIYPDNTTDFQR	Me_5_2	3	1	b6	631.946505	637.294016	24.42	145089136	635.282594	637.294016	24.42	972469376
EHEGAIYPDNTTDFQR	Me_5_3	3	1	b6	631.946505	637.294016	24.35	111433368	635.282594	637.294016	24.35	784663616
EDALNETR	Hi_1_1	2	1	y6	474.717078	704.357345	13.39	2421001	479.721213	714.365614	13.39	10239018
EDALNETR	Hi_1_2	2	1	y6	474.717078	704.357345	13.09	1978394	479.721213	714.365614	13.07	8261639
EDALNETR	Hi_1_3	2	1	y6	474.717078	704.357345	13.34	2151029	479.721213	714.365614	13.34	9649695
EDALNETR	Hi_2_1	2	1	y6	474.717078	704.357345	13.39	2343002	479.721213	714.365614	13.35	10545659
EDALNETR	Hi_2_2	2	1	y6	474.717078	704.357345	13.36	2553782	479.721213	714.365614	13.36	11075520
EDALNETR	Hi_2_3	2	1	y6	474.717078	704.357345	13.34	1836198	479.721213	714.365614	13.32	7550250
EDALNETR	Hi_3_1	2	1	y6	474.717078	704.357345	13.18	1400320	479.721213	714.365614	13.18	5723751
EDALNETR	Hi_3_2	2	1	y6	474.717078	704.357345	13.21	1575803	479.721213	714.365614	13.21	6422328
EDALNETR	Hi_3_3	2	1	y6	474.717078	704.357345	13.28	2397659	479.721213	714.365614	13.28	10642131
EDALNETR	Hi_4_1	2	1	y6	474.717078	704.357345	13.18	1437659	479.721213	714.365614	13.18	6171525
EDALNETR	Hi_4_2	2	1	y6	474.717078	704.357345	13.41	2071839	479.721213	714.365614	13.41	9045686
EDALNETR	Hi_4_3	2	1	y6	474.717078	704.357345	13.45	1951320	479.721213	714.365614	13.45	9046196
EDALNETR	Hi_5_1	2	1	y6	474.717078	704.357345	13.28	1956311	479.721213	714.365614	13.28	8300714
EDALNETR	Hi_5_2	2	1	y6	474.717078	704.357345	13.18	1567981	479.721213	714.365614	13.18	6403409
EDALNETR	Hi_5_3	2	1	y6	474.717078	704.357345	13.45	1563398	479.721213	714.365614	13.45	6420276
EDALNETR	Lo_1_1	2	1	y6	474.717078	704.357345	13.36	953000	479.721213	714.365614	13.36	147381
EDALNETR	Lo_1_2	2	1	y6	474.717078	704.357345	13.45	1415899	479.721213	714.365614	13.43	238915
EDALNETR	Lo_1_3	2	1	y6	474.717078	704.357345	13.45	1251805	479.721213	714.365614	13.45	213889
EDALNETR	Lo_2_1	2	1	y6	474.717078	704.357345	13.41	1537073	479.721213	714.365614	13.43	236417
EDALNETR	Lo_2_2	2	1	y6	474.717078	704.357345	13.4	1472302	479.721213	714.365614	13.36	244041
EDALNETR	Lo_2_3	2	1	y6	474.717078	704.357345	13.17	1054683	479.721213	714.365614	13.12	159148
EDALNETR	Lo_3_1	2	1	y6	474.717078	704.357345	13.45	1381392	479.721213	714.365614	13.41	236018
EDALNETR	Lo_3_2	2	1	y6	474.717078	704.357345	13.28	1056072	479.721213	714.365614	13.28	166887
EDALNETR	Lo_3_3	2	1	y6	474.717078	704.357345	13.41	1483786	479.721213	714.365614	13.41	234712
EDALNETR	Lo_4_1	2	1	y6	474.717078	704.357345	13.25	1129759	479.721213	714.365614	13.28	203973
EDALNETR	Lo_4_2	2	1	y6	474.717078	704.357345	13.28	971793	479.721213	714.365614	13.31	169352
EDALNETR	Lo_4_3	2	1	y6	474.717078	704.357345	13.31	987866	479.721213	714.365614	13.35	166445
EDALNETR	Lo_5_1	2	1	y6	474.717078	704.357345	13.41	1421821	479.721213	714.365614	13.41	207972
EDALNETR	Lo_5_2	2	1	y6	474.717078	704.357345	13.41	1338339	479.721213	714.365614	13.41	238053
EDALNETR	Lo_5_3	2	1	y6	474.717078	704.357345	13.38	1109343	479.721213	714.365614	13.35	158253
EDALNETR	Me_1_1	2	1	y6	474.717078	704.357345	13.28	1418387	479.721213	714.365614	13.3	4712939
EDALNETR	Me_1_2	2	1	y6	474.717078	704.357345	13.27	2097959	479.721213	714.365614	13.27	6905049
EDALNETR	Me_1_3	2	1	y6	474.717078	704.357345	13.39	2051478	479.721213	714.365614	13.38	6547999
EDALNETR	Me_2_1	2	1	y6	474.717078	704.357345	13.4	2320437	479.721213	714.365614	13.4	7260590
EDALNETR	Me_2_2	2	1	y6	474.717078	704.357345	13.17	1790187	479.721213	714.365614	13.17	5730184
EDALNETR	Me_2_3	2	1	y6	474.717078	704.357345	13.45	2017945	479.721213	714.365614	13.45	6034557
EDALNETR	Me_3_1	2	1	y6	474.717078	704.357345	13.38	1866115	479.721213	714.365614	13.38	5924201
EDALNETR	Me_3_2	2	1	y6	474.717078	704.357345	13.25	1534583	479.721213	714.365614	13.25	4901280
EDALNETR	Me_3_3	2	1	y6	474.717078	704.357345	13.48	1870068	479.721213	714.365614	13.48	5685713
EDALNETR	Me_4_1	2	1	y6	474.717078	704.357345	13.41	1300945	479.721213	714.365614	13.41	4234461
EDALNETR	Me_4_2	2	1	y6	474.717078	704.357345	13.38	1793465	479.721213	714.365614	13.38	5754787
EDALNETR	Me_4_3	2	1	y6	474.717078	704.357345	13.21	1233339	479.721213	714.365614	13.25	3745062
EDALNETR	Me_5_1	2	1	y6	474.717078	704.357345	13.28	1781540	479.721213	714.365614	13.28	5711924
EDALNETR	Me_5_2	2	1	y6	474.717078	704.357345	13.41	2020612	479.721213	714.365614	13.41	6011308
EDALNETR	Me_5_3	2	1	y6	474.717078	704.357345	13.25	1580368	479.721213	714.365614	13.21	5088601
EDALNETR	Hi_1_1	2	1	y5	474.717078	633.320231	13.39	3113487	479.721213	643.3285	13.39	13565894
EDALNETR	Hi_1_2	2	1	y5	474.717078	633.320231	13.07	2504008	479.721213	643.3285	13.06	10192507
EDALNETR	Hi_1_3	2	1	y5	474.717078	633.320231	13.36	2933953	479.721213	643.3285	13.34	12025891
EDALNETR	Hi_2_1	2	1	y5	474.717078	633.320231	13.39	3087411	479.721213	643.3285	13.35	13203490
EDALNETR	Hi_2_2	2	1	y5	474.717078	633.320231	13.36	3330856	479.721213	643.3285	13.36	14132690
EDALNETR	Hi_2_3	2	1	y5	474.717078	633.320231	13.3	2316529	479.721213	643.3285	13.32	9587866
EDALNETR	Hi_3_1	2	1	y5	474.717078	633.320231	13.15	1800586	479.721213	643.3285	13.18	7324740
EDALNETR	Hi_3_2	2	1	y5	474.717078	633.320231	13.21	1999493	479.721213	643.3285	13.21	8201519
EDALNETR	Hi_3_3	2	1	y5	474.717078	633.320231	13.28	3107693	479.721213	643.3285	13.28	13600829
EDALNETR	Hi_4_1	2	1	y5	474.717078	633.320231	13.18	1825630	479.721213	643.3285	13.18	7779883
EDALNETR	Hi_4_2	2	1	y5	474.717078	633.320231	13.41	2711679	479.721213	643.3285	13.41	11501584
EDALNETR	Hi_4_3	2	1	y5	474.717078	633.320231	13.45	2410403	479.721213	643.3285	13.45	10817327
EDALNETR	Hi_5_1	2	1	y5	474.717078	633.320231	13.28	2517848	479.721213	643.3285	13.28	11115514
EDALNETR	Hi_5_2	2	1	y5	474.717078	633.320231	13.18	2033699	479.721213	643.3285	13.18	8240277
EDALNETR	Hi_5_3	2	1	y5	474.717078	633.320231	13.45	2075283	479.721213	643.3285	13.45	8595106
EDALNETR	Lo_1_1	2	1	y5	474.717078	633.320231	13.36	1207725	479.721213	643.3285	13.36	195910
EDALNETR	Lo_1_2	2	1	y5	474.717078	633.320231	13.45	1837728	479.721213	643.3285	13.43	289971
EDALNETR	Lo_1_3	2	1	y5	474.717078	633.320231	13.45	1648411	479.721213	643.3285	13.43	272964
EDALNETR	Lo_2_1	2	1	y5	474.717078	633.320231	13.41	1973105	479.721213	643.3285	13.43	327326
EDALNETR	Lo_2_2	2	1	y5	474.717078	633.320231	13.38	1850993	479.721213	643.3285	13.36	313332
EDALNETR	Lo_2_3	2	1	y5	474.717078	633.320231	13.13	1392690	479.721213	643.3285	13.12	215454
EDALNETR	Lo_3_1	2	1	y5	474.717078	633.320231	13.45	1717828	479.721213	643.3285	13.45	271237
EDALNETR	Lo_3_2	2	1	y5	474.717078	633.320231	13.28	1431894	479.721213	643.3285	13.28	221018
EDALNETR	Lo_3_3	2	1	y5	474.717078	633.320231	13.41	1852126	479.721213	643.3285	13.41	330729
EDALNETR	Lo_4_1	2	1	y5	474.717078	633.320231	13.25	1386848	479.721213	643.3285	13.25	244703
EDALNETR	Lo_4_2	2	1	y5	474.717078	633.320231	13.28	1277995	479.721213	643.3285	13.28	192035
EDALNETR	Lo_4_3	2	1	y5	474.717078	633.320231	13.31	1286251	479.721213	643.3285	13.35	209799
EDALNETR	Lo_5_1	2	1	y5	474.717078	633.320231	13.41	1866872	479.721213	643.3285	13.41	303479
EDALNETR	Lo_5_2	2	1	y5	474.717078	633.320231	13.41	1753896	479.721213	643.3285	13.41	277909
EDALNETR	Lo_5_3	2	1	y5	474.717078	633.320231	13.38	1410190	479.721213	643.3285	13.35	227743
EDALNETR	Me_1_1	2	1	y5	474.717078	633.320231	13.28	1837489	479.721213	643.3285	13.3	5922058
EDALNETR	Me_1_2	2	1	y5	474.717078	633.320231	13.27	2776005	479.721213	643.3285	13.25	8892357
EDALNETR	Me_1_3	2	1	y5	474.717078	633.320231	13.41	2693740	479.721213	643.3285	13.38	8379645
EDALNETR	Me_2_1	2	1	y5	474.717078	633.320231	13.4	2889149	479.721213	643.3285	13.42	9390566
EDALNETR	Me_2_2	2	1	y5	474.717078	633.320231	13.21	2343196	479.721213	643.3285	13.19	7131435
EDALNETR	Me_2_3	2	1	y5	474.717078	633.320231	13.45	2535425	479.721213	643.3285	13.45	7332805
EDALNETR	Me_3_1	2	1	y5	474.717078	633.320231	13.38	2501187	479.721213	643.3285	13.38	7618020
EDALNETR	Me_3_2	2	1	y5	474.717078	633.320231	13.25	1961075	479.721213	643.3285	13.25	6231364
EDALNETR	Me_3_3	2	1	y5	474.717078	633.320231	13.48	2335473	479.721213	643.3285	13.48	7105124
EDALNETR	Me_4_1	2	1	y5	474.717078	633.320231	13.41	1697815	479.721213	643.3285	13.41	5715692
EDALNETR	Me_4_2	2	1	y5	474.717078	633.320231	13.38	2322970	479.721213	643.3285	13.38	7568096
EDALNETR	Me_4_3	2	1	y5	474.717078	633.320231	13.21	1615632	479.721213	643.3285	13.25	4826098
EDALNETR	Me_5_1	2	1	y5	474.717078	633.320231	13.28	2332307	479.721213	643.3285	13.28	7201722
EDALNETR	Me_5_2	2	1	y5	474.717078	633.320231	13.45	2512997	479.721213	643.3285	13.41	8157399
EDALNETR	Me_5_3	2	1	y5	474.717078	633.320231	13.25	2126110	479.721213	643.3285	13.21	6457023
EDALNETR	Hi_1_1	2	1	y4	474.717078	520.236167	13.39	10131186	479.721213	530.244436	13.39	41709592
EDALNETR	Hi_1_2	2	1	y4	474.717078	520.236167	13.06	8180935	479.721213	530.244436	13.07	33452362
EDALNETR	Hi_1_3	2	1	y4	474.717078	520.236167	13.34	9365730	479.721213	530.244436	13.34	38509388
EDALNETR	Hi_2_1	2	1	y4	474.717078	520.236167	13.39	10030336	479.721213	530.244436	13.35	41988608
EDALNETR	Hi_2_2	2	1	y4	474.717078	520.236167	13.36	10998760	479.721213	530.244436	13.36	45279720
EDALNETR	Hi_2_3	2	1	y4	474.717078	520.236167	13.3	7578278	479.721213	530.244436	13.3	30656430
EDALNETR	Hi_3_1	2	1	y4	474.717078	520.236167	13.18	5743649	479.721213	530.244436	13.18	23654180
EDALNETR	Hi_3_2	2	1	y4	474.717078	520.236167	13.21	6546903	479.721213	530.244436	13.21	26221004
EDALNETR	Hi_3_3	2	1	y4	474.717078	520.236167	13.28	10399093	479.721213	530.244436	13.28	44687196
EDALNETR	Hi_4_1	2	1	y4	474.717078	520.236167	13.18	6013607	479.721213	530.244436	13.18	24009344
EDALNETR	Hi_4_2	2	1	y4	474.717078	520.236167	13.41	8731996	479.721213	530.244436	13.41	38019072
EDALNETR	Hi_4_3	2	1	y4	474.717078	520.236167	13.45	8109282	479.721213	530.244436	13.45	34470200
EDALNETR	Hi_5_1	2	1	y4	474.717078	520.236167	13.28	8094907	479.721213	530.244436	13.28	35488884
EDALNETR	Hi_5_2	2	1	y4	474.717078	520.236167	13.18	6413875	479.721213	530.244436	13.18	26777216
EDALNETR	Hi_5_3	2	1	y4	474.717078	520.236167	13.45	6756955	479.721213	530.244436	13.45	27175374
EDALNETR	Lo_1_1	2	1	y4	474.717078	520.236167	13.36	4054880	479.721213	530.244436	13.36	596059
EDALNETR	Lo_1_2	2	1	y4	474.717078	520.236167	13.45	5996457	479.721213	530.244436	13.45	954209
EDALNETR	Lo_1_3	2	1	y4	474.717078	520.236167	13.47	5503317	479.721213	530.244436	13.47	911650
EDALNETR	Lo_2_1	2	1	y4	474.717078	520.236167	13.41	6415032	479.721213	530.244436	13.39	981792
EDALNETR	Lo_2_2	2	1	y4	474.717078	520.236167	13.36	6000615	479.721213	530.244436	13.36	990716
EDALNETR	Lo_2_3	2	1	y4	474.717078	520.236167	13.13	4475731	479.721213	530.244436	13.12	748655
EDALNETR	Lo_3_1	2	1	y4	474.717078	520.236167	13.45	5800470	479.721213	530.244436	13.41	892816
EDALNETR	Lo_3_2	2	1	y4	474.717078	520.236167	13.28	4595296	479.721213	530.244436	13.28	702755
EDALNETR	Lo_3_3	2	1	y4	474.717078	520.236167	13.41	6031514	479.721213	530.244436	13.41	982235
EDALNETR	Lo_4_1	2	1	y4	474.717078	520.236167	13.25	4638256	479.721213	530.244436	13.25	779050
EDALNETR	Lo_4_2	2	1	y4	474.717078	520.236167	13.28	4259324	479.721213	530.244436	13.28	682159
EDALNETR	Lo_4_3	2	1	y4	474.717078	520.236167	13.31	4225440	479.721213	530.244436	13.35	705142
EDALNETR	Lo_5_1	2	1	y4	474.717078	520.236167	13.41	6158278	479.721213	530.244436	13.41	942590
EDALNETR	Lo_5_2	2	1	y4	474.717078	520.236167	13.41	5719057	479.721213	530.244436	13.41	902997
EDALNETR	Lo_5_3	2	1	y4	474.717078	520.236167	13.38	4750461	479.721213	530.244436	13.35	756869
EDALNETR	Me_1_1	2	1	y4	474.717078	520.236167	13.28	6056759	479.721213	530.244436	13.3	18750174
EDALNETR	Me_1_2	2	1	y4	474.717078	520.236167	13.27	9193517	479.721213	530.244436	13.28	28983522
EDALNETR	Me_1_3	2	1	y4	474.717078	520.236167	13.36	8741046	479.721213	530.244436	13.38	26618146
EDALNETR	Me_2_1	2	1	y4	474.717078	520.236167	13.4	9409530	479.721213	530.244436	13.4	29890862
EDALNETR	Me_2_2	2	1	y4	474.717078	520.236167	13.17	7634220	479.721213	530.244436	13.17	23590476
EDALNETR	Me_2_3	2	1	y4	474.717078	520.236167	13.45	8440142	479.721213	530.244436	13.45	25093870
EDALNETR	Me_3_1	2	1	y4	474.717078	520.236167	13.38	7977464	479.721213	530.244436	13.38	24201320
EDALNETR	Me_3_2	2	1	y4	474.717078	520.236167	13.25	6444447	479.721213	530.244436	13.25	20397858
EDALNETR	Me_3_3	2	1	y4	474.717078	520.236167	13.48	7604435	479.721213	530.244436	13.48	22599394
EDALNETR	Me_4_1	2	1	y4	474.717078	520.236167	13.41	5521357	479.721213	530.244436	13.41	17349816
EDALNETR	Me_4_2	2	1	y4	474.717078	520.236167	13.38	7833233	479.721213	530.244436	13.38	23982460
EDALNETR	Me_4_3	2	1	y4	474.717078	520.236167	13.21	5246436	479.721213	530.244436	13.25	16251317
EDALNETR	Me_5_1	2	1	y4	474.717078	520.236167	13.28	7471236	479.721213	530.244436	13.28	23119854
EDALNETR	Me_5_2	2	1	y4	474.717078	520.236167	13.41	8351133	479.721213	530.244436	13.41	24727924
EDALNETR	Me_5_3	2	1	y4	474.717078	520.236167	13.25	6580595	479.721213	530.244436	13.21	20744260
LANLTQGEDQYYLR	Hi_1_1	2	1	y10	842.912484	1272.585506	33.78	120063040	847.916618	1282.593775	33.78	82973264
LANLTQGEDQYYLR	Hi_1_2	2	1	y10	842.912484	1272.585506	33.88	98169728	847.916618	1282.593775	33.88	66585272
LANLTQGEDQYYLR	Hi_1_3	2	1	y10	842.912484	1272.585506	33.84	123058024	847.916618	1282.593775	33.84	82647232
LANLTQGEDQYYLR	Hi_2_1	2	1	y10	842.912484	1272.585506	33.71	140477904	847.916618	1282.593775	33.78	86586592
LANLTQGEDQYYLR	Hi_2_2	2	1	y10	842.912484	1272.585506	33.77	137652320	847.916618	1282.593775	33.77	94968272
LANLTQGEDQYYLR	Hi_2_3	2	1	y10	842.912484	1272.585506	33.9	96301632	847.916618	1282.593775	33.83	64031800
LANLTQGEDQYYLR	Hi_3_1	2	1	y10	842.912484	1272.585506	33.81	65253264	847.916618	1282.593775	33.81	46528308
LANLTQGEDQYYLR	Hi_3_2	2	1	y10	842.912484	1272.585506	33.88	82102320	847.916618	1282.593775	33.88	56700668
LANLTQGEDQYYLR	Hi_3_3	2	1	y10	842.912484	1272.585506	33.85	130207880	847.916618	1282.593775	33.85	91488664
LANLTQGEDQYYLR	Hi_4_1	2	1	y10	842.912484	1272.585506	33.85	69360880	847.916618	1282.593775	33.92	50899044
LANLTQGEDQYYLR	Hi_4_2	2	1	y10	842.912484	1272.585506	33.77	106560896	847.916618	1282.593775	33.77	77144544
LANLTQGEDQYYLR	Hi_4_3	2	1	y10	842.912484	1272.585506	33.84	111234232	847.916618	1282.593775	33.84	76769240
LANLTQGEDQYYLR	Hi_5_1	2	1	y10	842.912484	1272.585506	33.78	104570408	847.916618	1282.593775	33.78	82269872
LANLTQGEDQYYLR	Hi_5_2	2	1	y10	842.912484	1272.585506	33.71	79785336	847.916618	1282.593775	33.71	49710748
LANLTQGEDQYYLR	Hi_5_3	2	1	y10	842.912484	1272.585506	33.78	104079096	847.916618	1282.593775	33.78	73669784
LANLTQGEDQYYLR	Lo_1_1	2	1	y10	842.912484	1272.585506	34.04	78077512	847.916618	1282.593775	34.04	1342108
LANLTQGEDQYYLR	Lo_1_2	2	1	y10	842.912484	1272.585506	34.01	126037976	847.916618	1282.593775	33.94	1948376
LANLTQGEDQYYLR	Lo_1_3	2	1	y10	842.912484	1272.585506	33.9	111339440	847.916618	1282.593775	33.9	2165133
LANLTQGEDQYYLR	Lo_2_1	2	1	y10	842.912484	1272.585506	33.91	126433392	847.916618	1282.593775	33.91	2274158
LANLTQGEDQYYLR	Lo_2_2	2	1	y10	842.912484	1272.585506	33.84	124013584	847.916618	1282.593775	33.84	2190692
LANLTQGEDQYYLR	Lo_2_3	2	1	y10	842.912484	1272.585506	33.9	90479248	847.916618	1282.593775	33.9	1610570
LANLTQGEDQYYLR	Lo_3_1	2	1	y10	842.912484	1272.585506	33.97	106533808	847.916618	1282.593775	33.97	2022102
LANLTQGEDQYYLR	Lo_3_2	2	1	y10	842.912484	1272.585506	33.97	95111696	847.916618	1282.593775	33.9	1637267
LANLTQGEDQYYLR	Lo_3_3	2	1	y10	842.912484	1272.585506	33.91	123445320	847.916618	1282.593775	33.91	2256194
LANLTQGEDQYYLR	Lo_4_1	2	1	y10	842.912484	1272.585506	33.97	103222784	847.916618	1282.593775	33.91	1565251
LANLTQGEDQYYLR	Lo_4_2	2	1	y10	842.912484	1272.585506	33.94	83755128	847.916618	1282.593775	33.94	1509726
LANLTQGEDQYYLR	Lo_4_3	2	1	y10	842.912484	1272.585506	33.97	84089672	847.916618	1282.593775	33.97	1556266
LANLTQGEDQYYLR	Lo_5_1	2	1	y10	842.912484	1272.585506	33.91	119986200	847.916618	1282.593775	33.91	2202648
LANLTQGEDQYYLR	Lo_5_2	2	1	y10	842.912484	1272.585506	33.91	110124008	847.916618	1282.593775	33.91	1996359
LANLTQGEDQYYLR	Lo_5_3	2	1	y10	842.912484	1272.585506	33.82	97407968	847.916618	1282.593775	33.82	1764260
LANLTQGEDQYYLR	Me_1_1	2	1	y10	842.912484	1272.585506	33.97	85817632	847.916618	1282.593775	33.97	41830428
LANLTQGEDQYYLR	Me_1_2	2	1	y10	842.912484	1272.585506	33.78	129157072	847.916618	1282.593775	33.78	58641124
LANLTQGEDQYYLR	Me_1_3	2	1	y10	842.912484	1272.585506	33.78	120780624	847.916618	1282.593775	33.78	56425560
LANLTQGEDQYYLR	Me_2_1	2	1	y10	842.912484	1272.585506	33.78	138499808	847.916618	1282.593775	33.78	61640020
LANLTQGEDQYYLR	Me_2_2	2	1	y10	842.912484	1272.585506	33.85	106363504	847.916618	1282.593775	33.85	48078848
LANLTQGEDQYYLR	Me_2_3	2	1	y10	842.912484	1272.585506	33.92	110125096	847.916618	1282.593775	33.92	52562696
LANLTQGEDQYYLR	Me_3_1	2	1	y10	842.912484	1272.585506	33.84	113664888	847.916618	1282.593775	33.84	52599976
LANLTQGEDQYYLR	Me_3_2	2	1	y10	842.912484	1272.585506	33.71	89244768	847.916618	1282.593775	33.71	39749056
LANLTQGEDQYYLR	Me_3_3	2	1	y10	842.912484	1272.585506	33.84	104224872	847.916618	1282.593775	33.78	43610124
LANLTQGEDQYYLR	Me_4_1	2	1	y10	842.912484	1272.585506	33.92	81880024	847.916618	1282.593775	33.92	39370508
LANLTQGEDQYYLR	Me_4_2	2	1	y10	842.912484	1272.585506	33.78	117272640	847.916618	1282.593775	33.71	53802824
LANLTQGEDQYYLR	Me_4_3	2	1	y10	842.912484	1272.585506	33.85	75789752	847.916618	1282.593775	33.78	35477128
LANLTQGEDQYYLR	Me_5_1	2	1	y10	842.912484	1272.585506	33.78	111284720	847.916618	1282.593775	33.78	51165064
LANLTQGEDQYYLR	Me_5_2	2	1	y10	842.912484	1272.585506	33.84	124599536	847.916618	1282.593775	33.78	56420856
LANLTQGEDQYYLR	Me_5_3	2	1	y10	842.912484	1272.585506	33.71	114983584	847.916618	1282.593775	33.71	54057776
LANLTQGEDQYYLR	Hi_1_1	2	1	y9	842.912484	1171.537828	33.78	69373416	847.916618	1181.546097	33.78	50225828
LANLTQGEDQYYLR	Hi_1_2	2	1	y9	842.912484	1171.537828	33.88	56173600	847.916618	1181.546097	33.88	39369800
LANLTQGEDQYYLR	Hi_1_3	2	1	y9	842.912484	1171.537828	33.84	73573776	847.916618	1181.546097	33.84	50807232
LANLTQGEDQYYLR	Hi_2_1	2	1	y9	842.912484	1171.537828	33.71	85298952	847.916618	1181.546097	33.78	52054188
LANLTQGEDQYYLR	Hi_2_2	2	1	y9	842.912484	1171.537828	33.77	85686088	847.916618	1181.546097	33.77	55608936
LANLTQGEDQYYLR	Hi_2_3	2	1	y9	842.912484	1171.537828	33.9	54111340	847.916618	1181.546097	33.83	35529144
LANLTQGEDQYYLR	Hi_3_1	2	1	y9	842.912484	1171.537828	33.81	38534596	847.916618	1181.546097	33.81	26934210
LANLTQGEDQYYLR	Hi_3_2	2	1	y9	842.912484	1171.537828	33.88	49269128	847.916618	1181.546097	33.88	32822052
LANLTQGEDQYYLR	Hi_3_3	2	1	y9	842.912484	1171.537828	33.85	78492320	847.916618	1181.546097	33.85	55804308
LANLTQGEDQYYLR	Hi_4_1	2	1	y9	842.912484	1171.537828	33.85	42422968	847.916618	1181.546097	33.92	29866884
LANLTQGEDQYYLR	Hi_4_2	2	1	y9	842.912484	1171.537828	33.77	66204004	847.916618	1181.546097	33.77	44526036
LANLTQGEDQYYLR	Hi_4_3	2	1	y9	842.912484	1171.537828	33.84	64158632	847.916618	1181.546097	33.84	44062828
LANLTQGEDQYYLR	Hi_5_1	2	1	y9	842.912484	1171.537828	33.78	64500916	847.916618	1181.546097	33.78	48138672
LANLTQGEDQYYLR	Hi_5_2	2	1	y9	842.912484	1171.537828	33.71	47168820	847.916618	1181.546097	33.71	30261486
LANLTQGEDQYYLR	Hi_5_3	2	1	y9	842.912484	1171.537828	33.78	63371024	847.916618	1181.546097	33.78	42902568
LANLTQGEDQYYLR	Lo_1_1	2	1	y9	842.912484	1171.537828	34.04	46592348	847.916618	1181.546097	34.04	753486
LANLTQGEDQYYLR	Lo_1_2	2	1	y9	842.912484	1171.537828	33.94	76591184	847.916618	1181.546097	33.94	1159606
LANLTQGEDQYYLR	Lo_1_3	2	1	y9	842.912484	1171.537828	33.9	68270904	847.916618	1181.546097	33.9	1305134
LANLTQGEDQYYLR	Lo_2_1	2	1	y9	842.912484	1171.537828	33.91	73259952	847.916618	1181.546097	33.91	1356204
LANLTQGEDQYYLR	Lo_2_2	2	1	y9	842.912484	1171.537828	33.84	72904192	847.916618	1181.546097	33.84	1196792
LANLTQGEDQYYLR	Lo_2_3	2	1	y9	842.912484	1171.537828	33.9	54219172	847.916618	1181.546097	33.9	976451
LANLTQGEDQYYLR	Lo_3_1	2	1	y9	842.912484	1171.537828	33.97	64164368	847.916618	1181.546097	33.97	1175849
LANLTQGEDQYYLR	Lo_3_2	2	1	y9	842.912484	1171.537828	33.97	54514548	847.916618	1181.546097	33.97	909290
LANLTQGEDQYYLR	Lo_3_3	2	1	y9	842.912484	1171.537828	33.91	73330240	847.916618	1181.546097	33.91	1269946
LANLTQGEDQYYLR	Lo_4_1	2	1	y9	842.912484	1171.537828	33.97	61241128	847.916618	1181.546097	33.91	932659
LANLTQGEDQYYLR	Lo_4_2	2	1	y9	842.912484	1171.537828	33.94	51028236	847.916618	1181.546097	33.94	833741
LANLTQGEDQYYLR	Lo_4_3	2	1	y9	842.912484	1171.537828	33.97	48995880	847.916618	1181.546097	33.97	900773
LANLTQGEDQYYLR	Lo_5_1	2	1	y9	842.912484	1171.537828	33.91	68485648	847.916618	1181.546097	33.91	1310319
LANLTQGEDQYYLR	Lo_5_2	2	1	y9	842.912484	1171.537828	33.91	65927628	847.916618	1181.546097	33.91	1120357
LANLTQGEDQYYLR	Lo_5_3	2	1	y9	842.912484	1171.537828	33.82	59397156	847.916618	1181.546097	33.82	1020250
LANLTQGEDQYYLR	Me_1_1	2	1	y9	842.912484	1171.537828	33.97	50090136	847.916618	1181.546097	33.97	24804522
LANLTQGEDQYYLR	Me_1_2	2	1	y9	842.912484	1171.537828	33.78	75899632	847.916618	1181.546097	33.78	33508448
LANLTQGEDQYYLR	Me_1_3	2	1	y9	842.912484	1171.537828	33.78	71069944	847.916618	1181.546097	33.78	33234428
LANLTQGEDQYYLR	Me_2_1	2	1	y9	842.912484	1171.537828	33.78	84162216	847.916618	1181.546097	33.78	34466820
LANLTQGEDQYYLR	Me_2_2	2	1	y9	842.912484	1171.537828	33.85	62794276	847.916618	1181.546097	33.85	27037932
LANLTQGEDQYYLR	Me_2_3	2	1	y9	842.912484	1171.537828	33.92	66374208	847.916618	1181.546097	33.92	30499894
LANLTQGEDQYYLR	Me_3_1	2	1	y9	842.912484	1171.537828	33.84	67993784	847.916618	1181.546097	33.84	31091334
LANLTQGEDQYYLR	Me_3_2	2	1	y9	842.912484	1171.537828	33.78	54136004	847.916618	1181.546097	33.71	22824692
LANLTQGEDQYYLR	Me_3_3	2	1	y9	842.912484	1171.537828	33.84	61322432	847.916618	1181.546097	33.78	26563434
LANLTQGEDQYYLR	Me_4_1	2	1	y9	842.912484	1171.537828	33.92	50174740	847.916618	1181.546097	33.92	23260084
LANLTQGEDQYYLR	Me_4_2	2	1	y9	842.912484	1171.537828	33.78	69662560	847.916618	1181.546097	33.71	32444910
LANLTQGEDQYYLR	Me_4_3	2	1	y9	842.912484	1171.537828	33.85	45909748	847.916618	1181.546097	33.78	20386152
LANLTQGEDQYYLR	Me_5_1	2	1	y9	842.912484	1171.537828	33.78	67386888	847.916618	1181.546097	33.78	30448034
LANLTQGEDQYYLR	Me_5_2	2	1	y9	842.912484	1171.537828	33.84	73401896	847.916618	1181.546097	33.78	33065998
LANLTQGEDQYYLR	Me_5_3	2	1	y9	842.912484	1171.537828	33.71	67355416	847.916618	1181.546097	33.71	30483476
LANLTQGEDQYYLR	Hi_1_1	2	1	y8	842.912484	1043.47925	33.78	166845504	847.916618	1053.487519	33.78	113146520
LANLTQGEDQYYLR	Hi_1_2	2	1	y8	842.912484	1043.47925	33.88	136050080	847.916618	1053.487519	33.88	95048496
LANLTQGEDQYYLR	Hi_1_3	2	1	y8	842.912484	1043.47925	33.84	170609024	847.916618	1053.487519	33.84	115551760
LANLTQGEDQYYLR	Hi_2_1	2	1	y8	842.912484	1043.47925	33.71	202647696	847.916618	1053.487519	33.71	120370960
LANLTQGEDQYYLR	Hi_2_2	2	1	y8	842.912484	1043.47925	33.77	194316032	847.916618	1053.487519	33.77	132762464
LANLTQGEDQYYLR	Hi_2_3	2	1	y8	842.912484	1043.47925	33.9	130988000	847.916618	1053.487519	33.9	88040776
LANLTQGEDQYYLR	Hi_3_1	2	1	y8	842.912484	1043.47925	33.81	90997680	847.916618	1053.487519	33.81	65600520
LANLTQGEDQYYLR	Hi_3_2	2	1	y8	842.912484	1043.47925	33.88	115721792	847.916618	1053.487519	33.88	79902208
LANLTQGEDQYYLR	Hi_3_3	2	1	y8	842.912484	1043.47925	33.85	185006752	847.916618	1053.487519	33.85	128545408
LANLTQGEDQYYLR	Hi_4_1	2	1	y8	842.912484	1043.47925	33.85	99420496	847.916618	1053.487519	33.92	71318792
LANLTQGEDQYYLR	Hi_4_2	2	1	y8	842.912484	1043.47925	33.77	151272608	847.916618	1053.487519	33.77	109220792
LANLTQGEDQYYLR	Hi_4_3	2	1	y8	842.912484	1043.47925	33.84	156457264	847.916618	1053.487519	33.84	104593848
LANLTQGEDQYYLR	Hi_5_1	2	1	y8	842.912484	1043.47925	33.78	145399424	847.916618	1053.487519	33.78	114109088
LANLTQGEDQYYLR	Hi_5_2	2	1	y8	842.912484	1043.47925	33.71	109266328	847.916618	1053.487519	33.71	69513152
LANLTQGEDQYYLR	Hi_5_3	2	1	y8	842.912484	1043.47925	33.78	147380368	847.916618	1053.487519	33.78	101041688
LANLTQGEDQYYLR	Lo_1_1	2	1	y8	842.912484	1043.47925	34.04	109483072	847.916618	1053.487519	34.04	2062214
LANLTQGEDQYYLR	Lo_1_2	2	1	y8	842.912484	1043.47925	34.01	182641328	847.916618	1053.487519	33.94	2837995
LANLTQGEDQYYLR	Lo_1_3	2	1	y8	842.912484	1043.47925	33.9	156887872	847.916618	1053.487519	33.9	2969276
LANLTQGEDQYYLR	Lo_2_1	2	1	y8	842.912484	1043.47925	33.91	175130112	847.916618	1053.487519	33.91	3240696
[truncated: 26 more rows]
