# Supplementary material for: MRMPlus: an open source quality control and assessment tool for SRM/MRM assay development
Source: BMC Bioinformatics. 2015 Dec 12;16:411. doi: 10.1186/s12859-015-0838-z (PMC4676880; doi:10.1186/s12859-015-0838-z)
Supplement: Additional file 5: Table S5. — Sample MRMPlus computed assay performance metrics for the response curve experiments. (TXT 28 kb) [file 12859_2015_838_MOESM5_ESM.txt]

Peptide	Transition	LOD.average	LOD.stDeviation	LOD.value	LOD.usedSpiked	LOD.zeroFlagged	LOD.concPointUsed	LOD.undetectable	LLOQ.CaliPoint	LLOQ.Coefficient	LLOQ.MeanValue	LLOQ.StDeviation	Curve.Slope	Curve.Intercept	Curve.Rsquared	Curve.Predicted	Curve.Observed	Curve.Diff(%)	Curve.SlopeStdErr	Curve.SlopeStdErr(%)	CarryOver.maxPeakArea	CarryOver.postMaxPeakArea	CarryOver.carryOver(%)	PVSpec.hasValuesOverLLOQ	PVSpec.pointOfMaxDev (Cali_Point)	PVSpec.pointOfMaxDev (Mean)	PVSpec.maxDeviation (%)	ULOQ.CaliPoint	ULOQ.Coefficient	ULOQ.MeanValue	ULOQ.StDeviation
FNDTEVLQR	2.y8.1	0.8354681920361673	0.8182230844521716	3.2901374453926824	true	true	Point_2	false	Point_3	7.157648904993258	66.0383439722871	4.726792804208088	4.092107154904141E-5	-0.010968636116964229	0.9999997558938458	0.0479577069136554	0.04585996109186603	4.37415789200725	2.021791725450895E-8	0.04940710614158529	3.0400790666666668E7	0.0	0.0	true	Point_6	7.354837689799091	8.602602760016003	Point_7	7.055582987584405	3.497191808167158E7	2467472.7026023744
FNDTEVLQR	2.y6.1	1.3784331088680997	1.2750141616509916	5.203475593821074	true	true	Point_2	false	Point_4	4.874026739663403	1847.6533526823	90.05511846602266	3.954179659533237E-5	-0.008172540368465894	0.9999998515286779	0.048767646728812716	0.04718678397172109	3.2416219832843165	1.5236236944844336E-8	0.0385319794666155	3.0768308666666668E7	0.0	0.0	true	Point_7	37.53653420940017	10.650385716731972	Point_7	9.225686461549747	3.378288078846016E7	3116702.659222459
FNDTEVLQR	2.y7.1	2.190920953839966	0.7262782203652335	4.369755614935666	true	false	Point_2	false	Point_3	0.44574894244789115	62.984111635233894	0.28075101152425425	3.870767664129716E-5	-0.00775666649006664	0.9999988836387761	0.04798238787340126	0.04373896641335687	8.843706301654716	4.0897778485385675E-8	0.10565805554382435	4.4715969333333336E7	0.0	0.0	true	Point_4	0.24493063772249246	3.406920244675413	Point_7	0.5967449664537189	3.41442934056545E7	203754.3522294323
FNDTEVLQR	SUMMED	1.5650816188273162	0.7748089106660103	3.889508350825347	true	false	Point_2	false	Point_3	8.717875569402555	65.22739800641205	5.686443395357965	3.9547585907465786E-5	-0.008794398469909778	0.999999515108	0.048154125236840956	0.04529680417111948	5.933699452888081	2.75386466045814E-8	0.06963420389051524	1.0588506866666667E8	0.0	0.0	false	NA	0.0	0.0	Point_7	4.845779742767096	3.424769931293145E7	1659568.075669818
FNETTEK	2.y4.1	0.3338201243779582	0.3970387879784751	1.5249364883133834	true	true	Point_1	false	Point_2	14.492124675546753	55.548877250427196	8.050212546998337	0.0013694759923474878	-0.2531467271227825	0.9999998663381631	1.7188987018575999	1.666950010088046	3.022207865618446	5.006776037311138E-7	0.03655979414964969	6.7345192E7	0.0	0.0	true	Point_7	1206.5652931689249	18.65653468893771	Point_7	16.257822698369004	1.0859087638520324E9	1.76545121493114E8
FNETTEK	2.y5.1	0.4527908814978312	0.48805554111764904	1.9169575048507783	true	true	Point_1	false	Point_3	13.836103451466947	2137.600844576527	295.7606642350394	0.001567201402213576	-0.5703781513173757	0.9999984576216613	1.686391867870174	1.4844450309559214	11.975083654150977	1.946348501893983E-6	0.12419262126392211	6.819021733333333E7	0.0	0.0	true	Point_6	281.5271687781322	23.140992831090752	Point_7	5.972200225812281	9.935675293537698E8	5.933784223166334E7
FNETTEK	2.y6.1	0.33183856244923854	0.46028576369083435	1.7126958535217416	true	true	Point_1	false	Point_3	13.894314963351672	2083.4196683969085	289.47689073548344	0.0012339582070632004	-0.2632888346420543	0.9999997278477198	1.5136109835289542	1.44681921416452	4.41274343878706	6.437340752869603E-7	0.05216822349429779	1.1958361333333333E8	0.0	0.0	true	Point_4	8.79466732551582	11.236310771883854	Point_7	6.62630660488014	9.160155274433461E8	6.06979973967061E7
FNETTEK	SUMMED	0.3653624663721249	0.4489728920395914	1.712281142490899	true	true	Point_1	false	Point_3	4.08146963351198	2170.872988106275	88.60352179167174	0.001341297360215186	-0.3337558240521427	0.9999995802788535	1.597712374657725	1.5075506861849133	5.643173946883085	8.689716066237847E-7	0.06478590299203858	2.5511902266666666E8	0.0	0.0	false	NA	0.0	0.0	Point_7	2.090242576161928	9.687841908924214E8	2.024993962915924E7
ENISDPTSPLR	2.y8.1	33.69596556359397	9.251720563982468	61.45112725554138	true	false	Point_3	false	Point_4	8.194953866178597	1020.2038546735246	83.60523523147108	2.2085726034033498E-5	-0.005975389059927523	0.9999988772854338	0.025828056429080714	0.02339997608582915	9.400940988024576	2.3401656646617302E-8	0.10595828550329742	2.4667278666666668E7	0.0	0.0	true	Point_7	19.946589399336997	6.732954929238051	Point_7	6.717841302765444	1.79519304594033E7	1205982.1990455252
ENISDPTSPLR	2.y6.1	39.43173611518617	0.852629129011124	41.989623502219544	true	false	Point_3	false	Point_3	2.162291628551335	39.43173611518617	0.852629129011124	2.214933656697216E-5	-0.00365524423547973	0.9999998610518468	0.028239800420960175	0.027383150079990395	3.0334858185964966	8.2563318804897E-9	0.03727575250628986	1.1021639733333333E8	0.0	0.0	true	Point_5	0.7314141163301391	5.0526136869374705	Point_7	1.1543910610374684	1.8731881511312213E7	216239.16573071844
ENISDPTSPLR	2.y7.1	22.95106455918114	8.200176791370714	47.55159493329328	true	false	Point_3	false	Point_4	2.3782580631755432	1035.592933626049	24.629072445637664	2.2188371888098006E-5	-0.011186162989210638	0.9999956041535972	0.02076509252965049	0.015938239277209127	23.245036089047495	4.652085043812551E-8	0.20966319959275428	1.0678321E7	0.0	0.0	true	Point_7	18.95497824422046	13.627138539262301	Point_7	12.082908601818803	1.705948041979841E7	2061281.4270694165
ENISDPTSPLR	SUMMED	37.267913168955346	2.0731880601284924	43.48747734934082	true	false	Point_3	false	Point_3	5.562930370502969	37.267913168955346	2.0731880601284924	2.2138198927669903E-5	-0.004584302101543554	0.9999996209385517	0.02729470435430111	0.02588049525621899	5.181258165411369	1.3630041454440934E-8	0.061567978040910694	1.45561997E8	0.0	0.0	false	NA	0.0	0.0	Point_7	1.2778674362625566	1.84391406333086E7	235627.77367970796
YDFNSSMLYSTAK	2.y10.1	2.532020608930375	1.7666503676759133	7.831971711958115	true	false	Point_1	false	Point_3	4.113240066157153	7762.94076563857	319.30838988429247	0.0031241072700073183	0.466950961679989	0.9999982787850846	4.965665430490527	5.390931087249007	8.564122225134904	4.098678575934331E-6	0.131195193432802	2.65085088E8	50653.333333333336	0.019108329976423772	true	Point_7	2408.4236132554015	27.290626178519183	Point_6	9.726240804588507	1.0130463603019711E8	9853132.846508902
YDFNSSMLYSTAK	2.y8.1	3.0631103265785615	1.5406757705078957	7.6851376381022485	true	false	Point_1	false	Point_4	3.3234039940929203	147859.0813278414	4913.954614478581	0.004308812926188147	-1.2373819563707684	0.9999974105374945	4.967308657340164	4.24789369699538	14.482992903646288	6.933667551604782E-6	0.16091827773406606	1.7360705066666666E8	19886.333333333332	0.011454795906599431	true	Point_6	774.353556391857	42.5714304624363	Point_7	5.197828138890887	2.267318282584772E9	1.1785130769040887E8
YDFNSSMLYSTAK	2.y9.1	6.162550000105188	0.684794758513486	8.216934275645647	true	false	Point_1	false	Point_1	11.112198010592973	6.162550000105188	0.684794758513486	0.0030554728917298155	0.23332620546401964	0.9999999546019895	4.633207169554955	4.700755295846769	1.4579129276945995	6.510237844919344E-7	0.021306809373241267	3.026496213333333E8	71162.0	0.02351299819457674	true	Point_2	1.0461872727999886	25.91024080002182	Point_7	5.788311169249881	2.1010979867698162E9	1.2161808944508165E8
YDFNSSMLYSTAK	SUMMED	4.059881961300947	1.175573056517167	7.586601130852448	true	false	Point_1	false	Point_2	10.098210537994122	263.1772545056141	26.57619324808953	0.003249957161078152	0.03487045192161986	0.9999999710077747	4.714808763874159	4.772225019629911	1.217785463446298	5.533735766772898E-7	0.01702710372015217	7.4134176E8	141701.66666666666	0.01911421618372971	false	NA	0.0	0.0	Point_7	9.094106563692797	2.141171079688185E9	1.9472037969781515E8
EDALNETR	2.y4.1	0.7242264370035298	0.28295574545736296	1.5730936733756187	true	false	Point_2	false	Point_3	8.882072017141406	21.674287683392407	1.9251258412413232	1.0947177966135825E-5	-6.751105143472103E-4	0.9999999989252334	0.015088825756888379	0.015051588669022505	0.24678585640684297	3.588882673298683E-10	0.0032783633228587222	1.6194891733333334E8	40172.0	0.02480535261456271	true	Point_7	10.069177837214383	3.0194894406358026	Point_7	2.899714460646115	9062260.053492945	262779.6652324913
EDALNETR	2.y5.1	0.860203686970803	0.5972238370569308	2.651875198141595	true	false	Point_2	false	Point_1	13.288923686478713	0.19753455225775882	0.026250215903960983	1.1158344070101763E-5	2.7568099615719416E-4	0.9999998092053404	0.016343696457103735	0.01684940390230487	3.0942048301522993	4.873970514496406E-9	0.04368005220018238	5.1814629333333336E7	30712.666666666668	0.05927412211923057	true	Point_2	0.0029868183575375105	79.497002291868	Point_7	2.3480036821010186	9264237.663648522	217524.64146105666
EDALNETR	2.y6.1	0.2619932062307604	0.17296235201021412	0.7808802622614027	true	false	Point_2	false	Point_3	12.02512196136129	19.13919120825717	2.301511085211062	1.1205386483084534E-5	-0.0025802045155606614	0.9999999482642519	0.013555552020081069	0.013291105005734147	1.9508391392336721	2.548720536877776E-9	0.022745494238197692	4.0923722666666664E7	440.0	0.00107517100431919	true	Point_4	0.07889763453999414	4.438088784303595	Point_7	1.4093048825815049	9300093.942513257	131066.6780165061
EDALNETR	SUMMED	0.6800733590665184	0.3195506050727551	1.638725174284784	true	false	Point_2	false	Point_1	13.774701717948313	0.08636405428527123	0.01189639086932307	1.1029210424641703E-5	-7.810466440424749E-4	0.9999999991058195	0.015101016367441577	0.015135235851269215	0.22660384569489359	3.298048398791262E-10	0.0029902851353916416	2.5468726933333334E8	71324.66666666667	0.028004802459646042	false	NA	0.0	0.0	Point_7	2.177812784650385	9140351.641248733	199059.74660511618
AGPNGTLFVADAYK	2.y10.1	99.39423715275449	66.3606665632492	298.4762368425021	true	false	Point_2	false	NA	NA	NA	NA	0.007066245970684111	-3.190547968713114	0.9999957567707247	6.984846229072005	5.474577007957307	21.62208259973892	1.4555861734570947E-5	0.20599143866430872	1.1038746666666667E8	0.0	0.0	false	NA	0.0	0.0	NA	NA	NA	NA
AGPNGTLFVADAYK	2.y8.1	112.83089791444309	5.210528003922862	128.46248192621167	true	false	Point_2	false	Point_2	4.617997463668044	112.83089791444309	5.210528003922862	0.004789537680091977	-1.3101525326099288	0.9999995732911028	5.586781726722517	5.262161194036752	5.810510389783989	3.1286684025668215E-6	0.06532297293685221	1.48893416E8	0.0	0.0	true	Point_6	860.8087107847964	29.301918395595383	Point_5	17.873777132050716	5181770.469838603	926178.1052733692
AGPNGTLFVADAYK	2.y7.1	191.72691756374468	41.682482572839206	316.7743652822623	true	false	Point_2	false	Point_3	7.555485781129264	6378.227167340216	481.90604671651386	0.0023641587892052895	0.5032160703807639	0.9999954763779408	3.907604726836381	4.429324421764039	13.351393792330818	5.028295377618223E-6	0.21268856392292	2.36997264E8	0.0	0.0	true	Point_7	898.049981596792	27.880426284031174	Point_6	9.297261979381426	7.668872167865653E7	7129951.363103375
AGPNGTLFVADAYK	SUMMED	153.09664366891232	13.232015438317534	192.79268998386493	true	false	Point_2	false	Point_2	8.64291673626312	153.09664366891232	13.232015438317534	0.0032982300452045173	-0.18421452734783847	0.9999995260231673	4.565236737746667	4.800837154202622	5.1607491569482935	2.2706991832426066E-6	0.06884599170224964	4.962781466666667E8	0.0	0.0	false	NA	0.0	0.0	Point_7	6.990372738879477	1.2817942521875708E9	8.960219597344401E7
YLGNATAIFFLPDEGK	2.b9.1	0.008224016176294018	0.0047099501560563485	0.022353866644463063	true	false	Point_1	false	NA	NA	NA	NA	2.856053152484894E-9	1.1668609340377812E-4	0.9980696167476374	1.2079880994335637E-4	1.338312005666859E-4	10.788509116472701	1.2560520557164406E-10	4.397859523810399	1062505.3333333333	97160.33333333333	9.144456059200957	false	NA	0.0	0.0	NA	NA	NA	NA
YLGNATAIFFLPDEGK	2.y5.1	2.1726931457012095E-4	2.6054508777077106E-4	9.98904577882434E-4	true	false	Point_1	false	Point_2	8.670383504100867	0.006086963797716571	5.277631050178092E-4	1.8649106129720055E-7	-7.872210408333552E-5	0.9999942384471642	1.8982502418463327E-4	1.433793259557986E-4	24.46763719817007	4.476401638514979E-10	0.2400330400490983	3.649424853333333E8	257530.33333333334	0.0705673753216507	true	Point_7	0.15444762486278565	17.180920050809167	Point_7	16.998629817896926	139002.86237650708	23628.582011663162
YLGNATAIFFLPDEGK	2.y8.1	8.453402422346987E-5	1.4641722492330804E-4	5.23785698993394E-4	true	true	Point_1	false	Point_3	13.372146453977754	0.16659142527125126	0.022276849367040625	1.8385152464406227E-7	-9.849168880021279E-5	0.9999929733702853	1.6625450668723688E-4	1.1568848977170226E-4	30.4148247906813	4.873514870126987E-10	0.26507883900131607	8.268426133333333E7	43252.0	0.05230983418432426	true	Point_7	0.15641098745206558	15.491757731240376	Point_7	14.440332931119668	140769.88870685903	20327.64059603707
YLGNATAIFFLPDEGK	SUMMED	0.0014873896449751477	6.162101721736327E-4	0.003336020161496046	true	false	Point_1	false	Point_3	7.887234764633456	0.19814469255835912	0.01562813707573898	1.572423313709361E-7	-5.098932022185842E-5	0.9999946209114065	1.7543963695228955E-4	1.3760048094330494E-4	21.568191012202615	3.6469095399034854E-10	0.23192924628549247	4.48689252E8	397942.6666666667	0.08869003768039148	false	NA	0.0	0.0	Point_7	16.225198076126453	118051.002271285	19154.00894936853
LANLTQGEDQYYLR	2.y10.1	0.009806426030525478	0.0038905537214292186	0.021478087194813134	true	false	Point_1	false	Point_2	11.748282102131153	0.5327811628299528	0.06259263399627758	7.523119707807489E-6	-9.334720998605365E-4	0.9999993676282122	0.009899820279382248	0.009279093041454817	6.270085924894836	5.982522668454763E-9	0.0795218327078606	4.633265706666667E8	75575.33333333333	0.016311461098505585	true	Point_7	6.642288884630862	5.493984937996925	Point_7	4.93368850714436	5978059.996167776	294938.8589811242
LANLTQGEDQYYLR	2.y8.1	0.027452397830043097	0.006869823607253714	0.04806186865180424	true	false	Point_1	false	Point_2	7.346284736166439	0.5854845483936386	0.04301136201125488	7.481458030639848E-6	-6.071013066522765E-4	0.9999996039655229	0.010166198257469103	0.0096776929597247	4.8051915315098	4.70817750176933E-9	0.06293128267895483	6.273709013333334E8	129153.0	0.02058638673319321	true	Point_7	6.54754402602524	9.603119764686015	Point_7	8.318487796262472	5892789.623422716	490190.9856838399
LANLTQGEDQYYLR	2.y9.1	0.018693028900141094	0.004942761226913906	0.03352131258088281	true	false	Point_1	false	Point_3	5.205136287771543	14.288956777186499	0.7437596743533257	7.2156068777040354E-6	-3.868103998832713E-4	0.9999999883588674	0.01000366350401054	0.009922886650823958	0.8074727139132334	7.785212739395523E-10	0.010789408114030643	2.6937768E8	40196.0	0.01492180049958111	true	Point_7	6.574997344503943	11.068195377345365	Point_7	9.969084381640975	5917497.6100535495	589920.3300278264
LANLTQGEDQYYLR	SUMMED	0.019868403039241624	0.004512225567631724	0.033405079742136794	true	false	Point_1	false	Point_2	2.861394265280487	0.5529203386497926	0.015821230861694614	7.441001901250847E-6	-6.713680530593772E-4	0.9999996585902995	0.010043674684741842	0.009592561138764498	4.491518892608773	4.347798595937427E-9	0.05843028470677523	1.360075152E9	244924.33333333334	0.018008147047842937	false	NA	0.0	0.0	Point_7	7.409649832762505	5925821.007028675	439082.5863371056
FNSSYLQGTNQITGR	2.y10.1	2.349366172708353	2.2170083909778664	9.000391345641951	true	true	Point_1	false	Point_2	13.851354741139076	111.2053712424107	15.403450461986967	0.001612797373505648	-0.1721827566858186	0.999999681545313	2.1502454611623145	2.0558132521143695	4.391694378785003	9.101305642887056E-7	0.05643179851604082	3.1549856E8	83242.0	0.0263842725621315	true	Point_7	1497.4438419335156	16.415208204331673	Point_7	14.834675601048088	1.347699457740164E9	1.999268426328375E8
FNSSYLQGTNQITGR	2.y8.1	2.5295325794595844	2.203403803286787	9.139743989319946	true	true	Point_1	false	Point_2	6.448318818752466	111.97743370692027	7.220661930479407	0.0014790206801719528	-0.07090188374255983	0.999999950992025	2.0588878957050523	2.024915663427683	1.6500282676019944	3.2742183332706037E-7	0.022137745449846848	5.061980586666667E8	150063.33333333334	0.029645181518199108	true	Point_7	1345.5467359937713	9.484260948579927	Point_7	8.848778928385501	1.2109920623943942E9	1.0715801044157617E8
FNSSYLQGTNQITGR	2.y9.1	2.726850632590397	2.3780721813563366	9.861067176659407	true	true	Point_1	false	Point_2	12.23615077969281	95.99172806270471	11.745692581785244	0.0016506143970538992	-0.24478495974479605	0.9999996356580828	2.1320997720128188	2.0287244851957253	4.848520138412729	9.96323278746372E-7	0.06036075297323595	3.780704213333333E8	94057.33333333333	0.02487825760122234	true	Point_6	296.86646917205206	8.830408521560017	Point_7	5.415057758583961	1.2534846605135207E9	6.787691836179723E7
FNSSYLQGTNQITGR	SUMMED	2.5524225363630526	2.222597995664745	9.220216523357287	true	true	Point_1	false	Point_2	4.0328693547076035	106.45325845479923	4.293120837311279	0.001561732395723124	-0.149290032469897	0.9999998155815941	2.0996046173714014	2.0300180776728984	3.3142687495906613	6.706698622464828E-7	0.04294396812687905	1.19976704E9	327362.6666666667	0.027285519251026156	false	NA	0.0	0.0	Point_7	6.449833003705914	1.2536486815359035E9	8.085824641222675E7
DIENFNSTQK	2.y8.1	0.00447037290424615	0.007742912998933573	0.02769911190104687	true	true	Point_1	false	Point_3	3.173953782118952	18.014563026297044	0.5717739045053573	1.014275318116337E-5	-0.0018058040726688003	0.999999924247964	0.012799760508206451	0.01251011321270628	2.262911835846202	2.79159896444777E-9	0.027523088796365395	9.630918133333333E7	1307.6666666666665	0.0013577798591608143	true	Point_4	0.07165887469500226	4.554277128959451	Point_7	2.9120719993144815	8129891.893644776	236748.30540936737
DIENFNSTQK	2.y6.1	0.005967302391200489	0.010335670925686501	0.03697431516826	true	true	Point_1	false	Point_4	3.03379679218368	500.3452027420824	15.179456710634227	1.0542496090611631E-5	-0.002567714815307154	0.9999994569859902	0.012613479555173595	0.011807422963318348	6.390438009824427	7.768713111334579E-9	0.07368950431248272	7.0669504E7	0.0	0.0	true	Point_7	9.230639602242654	6.411729513177175	Point_7	5.860119050987944	8307575.642018388	486833.8228731535
DIENFNSTQK	2.y7.1	0.005465036426987648	0.009465720756757286	0.0338621986972595	true	true	Point_1	false	Point_2	9.017671348766061	0.5219717350525077	0.047069695600487085	1.0493778057163285E-5	-0.0017115001395007952	0.9999997849364908	0.013399540262814334	0.012894609611008037	3.7682684771473305	4.866483837243542E-9	0.046374945331739435	8.232036533333333E7	0.0	0.0	true	Point_6	1.8871717868848379	7.663960854414074	Point_7	2.0648628252904992	8323060.554619327	171859.78331875175
DIENFNSTQK	SUMMED	0.005235706364155727	0.005277934480370447	0.02106950980526707	true	true	Point_1	false	Point_3	2.678152506855017	17.87993375518151	0.47885189408841	1.036374805783212E-5	-0.001994287156401079	0.9999997725003532	0.012929510046877174	0.012416620663320495	3.9668122125057255	4.943189498074862E-9	0.047696928471154615	2.4929905066666666E8	1307.6666666666665	5.245373631266348E-4	false	NA	0.0	0.0	Point_7	1.3290321218739656	8239542.606265069	109506.16793275409
GSLSYLNVTR	2.y5.1	0.4028681286579735	0.6297626644310148	2.292156121951018	true	true	Point_1	false	Point_3	5.871500348109736	1729.4731187946516	101.54602019049227	0.00165050120236382	-0.7429994536309058	0.9999936158221153	1.633722277772995	1.2010229991629524	26.485485599172687	4.170323266913748E-6	0.2526701138382136	4.7766352E7	0.0	0.0	true	Point_7	4134.439004047163	68.08555940134816	Point_5	9.54300394556258	1350453.2468836976	128873.80663308922
GSLSYLNVTR	2.y6.1	0.2325199797342573	0.40273641867461935	1.4407292357581154	true	true	Point_1	false	Point_3	7.853599491447302	1836.2534392202294	144.21199076428354	7.019683187653476E-4	0.13274760075295453	0.9999967356030427	1.143581979775055	1.2751759994584926	11.507178497978988	1.2682933140954868E-6	0.18067671719518855	4.7657504E7	0.0	0.0	true	Point_7	307.69553827027363	70.51412098780281	Point_5	16.794653758375254	1447507.7245361498	243103.91046158262
GSLSYLNVTR	2.y7.1	0.21581977488808105	0.19299947484992225	0.7948181994378478	true	true	Point_1	false	Point_3	5.5624702144319516	1841.320749107449	102.42291822125713	0.001113341049239105	-0.2344091522474514	0.9999993915464979	1.3688019586568598	1.2786949646579506	6.582909487310122	8.684444652022256E-7	0.0780034532810723	8.376316E7	0.0	0.0	true	Point_6	200.16755731972736	23.189136350688518	Point_5	7.114193128923947	1221050.3591755317	86867.88075316686
GSLSYLNVTR	SUMMED	0.2725325020754177	0.3496113927694569	1.3213666803837885	true	true	Point_1	false	Point_2	15.560098289698077	51.71319632613911	8.04662417709178	0.0010031748183341237	-0.14956342946311452	0.999999848838349	1.2950083089380235	1.2545401061329	3.124937695443023	3.9002951056300266E-7	0.03887951565717003	1.79187016E8	0.0	0.0	false	NA	0.0	0.0	Point_5	5.495638488352189	1305931.0501239058	71769.24942195129
INNTHALVSLLQNLNK	3.y6.1	812.4743399113087	493.71533518104565	2293.6203454544457	true	false	Point_1	false	Point_2	10.568795381694244	5784.753364665934	611.3787464472157	1.1440379630059507	-897.1895279923046	0.999975162413842	750.2251387362644	158.64038494660934	78.8542962964644	0.0057016495868303756	0.49837940446043727	1.6593294933333333E9	891102.3333333334	0.05370255497256595	true	Point_4	27260.709883597836	197.0254639213141	Point_7	16.63770499433075	4.465273388503775E9	7.429190135696145E8
INNTHALVSLLQNLNK	3.b6.1	398.5795863626066	132.85039987465055	797.1307859865583	true	false	Point_1	false	NA	NA	NA	NA	0.05048339482272371	34.53936243569418	0.9999665664219353	107.23545098041632	137.52296936723621	28.24394182139552	2.9190883569959005E-4	0.5782274284933694	2.7624436906666665E9	1566792.3333333333	0.05671762065691974	false	NA	0.0	0.0	NA	NA	NA	NA
INNTHALVSLLQNLNK	3.b7.1	509.63330503936317	191.73060836937677	1084.8251301474934	true	false	Point_1	false	Point_2	7.434047046953758	4435.010773825097	329.70078746362566	0.04042865148358785	32.84722525984731	0.9999512830038791	91.06448339621383	120.34350334396949	32.15196403230569	2.8218900321345285E-4	0.6979926187446752	1.3347898026666667E9	697751.6666666666	0.052274273093238045	true	Point_4	6124.123432029859	189.3210593243379	Point_7	5.524896129603803	2.7281814553782945E9	1.507291916367641E8
INNTHALVSLLQNLNK	SUMMED	481.54161908026055	196.64787020891592	1071.4852297070083	true	false	Point_1	false	Point_2	17.444633322043078	5141.07441661868	896.841580792494	0.06112972942230953	24.97485605350509	0.9999846020220564	113.00166642163082	137.89047536032163	22.02516982875802	2.3987647804286235E-4	0.3924055943151591	5.756562986666667E9	3155646.3333333335	0.05481823686533842	false	NA	0.0	0.0	Point_7	15.232318690231175	3.2393766622994328E9	4.934321767784233E8
VYKPSAGNNSLYR	2.y10.1	0.5662048104179378	0.08090991077423564	0.8089345427406447	true	false	Point_2	false	Point_2	14.289866367350868	0.5662048104179378	0.08090991077423564	8.95340993004891E-6	-3.7397169427085447E-4	0.9999999331663992	0.012518938604999575	0.012759099538685313	1.9183809527576634	2.3146531076754757E-9	0.02585219626666677	5.640548373333334E8	26372.0	0.004675431935780958	true	Point_5	0.33974712359549336	5.358087851696018	Point_7	1.4031064912641893	7286040.0960791195	102230.90154419771
VYKPSAGNNSLYR	2.y8.1	0.05113130839712916	0.08856202400130089	0.31681738040103186	true	true	Point_2	false	Point_3	16.51979451102293	6.354312046908489	1.0497192927384573	8.911102937256609E-6	-0.005394369757544777	0.9999892965919303	0.00743761847210474	0.004412716699242006	40.670300368428684	2.9153776923951803E-8	0.32716238527626246	3.8577358E7	664.6666666666667	0.0017229450152254251	true	Point_4	0.057850720634173666	7.928122511807158	Point_7	0.6777142178234423	7143533.412940198	48412.741594463914
VYKPSAGNNSLYR	2.y9.1	0.08839351740510017	0.10202461511908993	0.39446736276236993	true	true	Point_2	false	Point_3	11.486242992013558	11.289399226179873	1.2967278274575185	9.251183894475131E-6	-0.0039146084385883	0.9999973341236674	0.00940709636945589	0.007839860573736023	16.660143939936233	1.510490131838058E-8	0.1632753330890042	7.5097232E7	0.0	0.0	true	Point_6	1.6613085389502413	4.597928692075206	Point_7	2.9106607624500844	7424783.000505244	216110.2454927702
VYKPSAGNNSLYR	SUMMED	0.4832454243800723	0.08165801608135854	0.728219472624148	true	false	Point_2	false	Point_2	16.897835336177867	0.4832454243800723	0.08165801608135854	8.982705512055698E-6	-0.0010534949903417228	0.999999975681267	0.011881600947018482	0.011736257956995712	1.2232609954741984	1.4008048588399025E-9	0.015594464907703819	6.777294273333334E8	27036.666666666668	0.003989300977094654	false	NA	0.0	0.0	Point_7	1.4413645338762586	7292562.607844803	105112.41104019657
QVHFFVNASDVDNVK	3.y7.1	4.240344556846393	1.5846642753746087	8.994337382970219	true	false	Point_1	false	Point_2	7.236721926949935	132.29456544208603	9.57378982551057	0.003403317055616353	-1.3713853197941717	0.999994122642224	3.5293912402933767	2.6733174500076715	24.25556511027508	8.250775128106792E-6	0.2424333376313229	1.5234447786666667E9	1049048.6666666667	0.06886030142719082	true	Point_7	1842.9465258713017	14.587927166349136	Point_7	13.439337525772435	1.6586518732841713E9	2.2291182362820712E8
QVHFFVNASDVDNVK	3.y6.1	4.624392807632383	1.5727607302212712	9.342674998296197	true	false	Point_1	false	Point_2	10.150422134824687	124.40284399727507	12.627413813450834	0.002985342667225839	-1.0294281616623948	0.9999961789387786	3.269465279142813	2.6639801714133124	18.519392501034496	5.835620158002207E-6	0.19547572283971737	1.631054592E9	1122937.6666666667	0.06884733792323407	true	Point_7	1846.719837828704	11.65471129834121	Point_7	10.342502393888275	1.6620478540458336E9	1.7189733909225902E8
QVHFFVNASDVDNVK	3.y5.1	5.185919690308374	1.3931681894960426	9.365424258796502	true	false	Point_1	false	Point_2	8.673929792477871	130.33426051985796	11.305102253037685	0.0018178565499275066	-0.03799826824793703	0.9999999690024505	2.5797151636476725	2.6129229364232356	1.2872650920347295	3.2005402777016874E-7	0.01760612121913206	2.0570635093333333E9	1504204.6666666667	0.07312388070867872	true	Point_6	327.17596784836496	21.433710394585948	Point_7	14.236721808635233	2.031051850975492E9	2.8915520181251746E8
QVHFFVNASDVDNVK	SUMMED	4.725582754856773	1.5063880912520962	9.244747028613062	true	false	Point_1	false	Point_2	8.506080416922549	129.0002634998775	10.972866151341565	0.0024576892772971808	-0.5755055958217667	0.9999984483416071	2.9635669634861737	2.6459221129901778	10.718328771027206	3.061437298551313E-6	0.12456567747726427	5.21156288E9	3676191.0	0.07053912779423281	false	NA	0.0	0.0	Point_7	9.020782869478229	1.7806955019895504E9	1.606326748010427E8
EHEGAIYPDNTTDFQR	3.y8.1	0.22308073408000553	0.05881518110432833	0.3995262773929905	true	false	Point_1	false	Point_2	4.210414678717235	5.022135962001117	0.21145274972923203	6.057752569659401E-5	8.493099516761286E-4	0.9999999811389669	0.0880809469547715	0.08894414554105662	0.9800060241499847	8.319443432284334E-9	0.013733547774718864	2.8991648426666665E9	602854.6666666666	0.020794080343225944	true	Point_5	2.274442640542024	10.673433864491438	Point_7	8.63477096334539	5.233805281657128E7	4519270.987385672
EHEGAIYPDNTTDFQR	3.y7.1	0.213288604909452	0.04807507436885466	0.35751382801601594	true	false	Point_1	false	Point_2	3.3976042485102673	4.92652386687511	0.16738378420482103	5.734291008176102E-5	0.0016608526496858882	0.9999999672616642	0.08423464316742175	0.08531116907890755	1.2780085140814736	1.0375476136701089E-8	0.01809373839225715	2.6066998613333335E9	607059.3333333334	0.02328842466055225	true	Point_6	10.323377766559544	16.20516587344212	Point_7	11.108117005979983	5.175346026141599E7	5748834.920481442
EHEGAIYPDNTTDFQR	3.b6.1	0.2192670787917485	0.040749527998515646	0.34151566278729545	true	false	Point_1	false	Point_1	18.584425999134137	0.2192670787917485	0.040749527998515646	5.720951129652967E-5	6.927702040607405E-4	0.99999999884344	0.08307446647106347	0.08327633505289682	0.24299714510194076	1.9455943853899876E-9	0.003400823291961956	3.2416886613333335E9	639576.3333333334	0.019729727316573034	true	Point_6	10.298403509550031	10.269274264451871	Point_7	6.908786885359482	5.19024307927994E7	3585828.3317957064
EHEGAIYPDNTTDFQR	SUMMED	0.2186751180585846	0.04809690114035698	0.36296582147965556	true	false	Point_1	false	Point_2	3.9044010668860865	4.942623984205921	0.1929798635715036	5.832699648367001E-5	0.001038203835162695	0.9999999874175654	0.0850290787716475	0.08570792030837164	0.7983639791596717	6.5426239325441625E-9	0.011217145279160604	8.747553365333334E9	1849490.3333333333	0.02114294427357125	false	NA	0.0	0.0	Point_7	8.664078618508043	5.2004434394539036E7	4505705.0810533
