# Supplementary material for: MRMPlus: an open source quality control and assessment tool for SRM/MRM assay development
Source: BMC Bioinformatics. 2015 Dec 12;16:411. doi: 10.1186/s12859-015-0838-z (PMC4676880; doi:10.1186/s12859-015-0838-z)
Supplement: Additional file 6: Table S6. — Sample MRMPlus computed assay performance metrics for assay repeatability experiments. (TXT 13 kb) [file 12859_2015_838_MOESM6_ESM.txt]

Peptide	Transition	intraAssayCV.Hi	interAssayCV.Hi	totalCV.Hi	intraAssayCV.Lo	interAssayCV.Lo	totalCV.Lo	intraAssayCV.Me	interAssayCV.Me	totalCV.Me	ValidatedLLOQ.concLevel	PVSpec.maxDeviation	PVSpec.meanAtMaxDev	PVSpec.dayAtMaxDev	PVSpec.concLevelAtMaxDev
FNDTEVLQR	SUMMED	8.24681657104812	8.546446000772676	11.876519810139548	7.419892184992639	6.864128080613625	10.107969842850903	6.949136066384881	6.683631666838429	9.641650498078459	Me	NA	NA	NA	NA
FNDTEVLQR	2.y8.1	8.856439709276197	9.870086584343678	13.261038176043582	8.186859464727668	8.835944188322705	12.045687095153799	6.6332219698948816	7.419187331332551	9.952083920431015	Me	24.138137082529003	5.3806507418149065	4	Hi
FNDTEVLQR	2.y6.1	8.299186788706955	9.725176191144861	12.784973731011688	11.629456350110681	9.628962168625907	15.098382941360262	10.647252743547387	9.696817790515032	14.401120312233566	Hi	19.708634953154057	3.0700824995900593	4	Me
FNDTEVLQR	2.y7.1	10.444187948782414	9.852136164702681	14.357773118326332	11.803293995297306	11.531272229637857	16.50115112267743	7.266730576569659	7.077246931059933	10.14360869689134	Me	16.917988449306034	0.1199449783344184	1	Lo
FNETTEK	SUMMED	40.69123103912283	54.21075191636279	67.7833453498476	74.8537877339607	83.89591887108391	112.43493559096451	27.702433185947598	32.372731832834056	42.6077290024061	Me	NA	NA	NA	NA
FNETTEK	2.y4.1	NaN	NaN	NaN	NaN	NaN	NaN	62.59506888745974	81.83861767555717	103.032528805576	Hi	147.92603637545733	1969.7926308366948	3	Me
FNETTEK	2.y5.1	54.6106692599477	59.98780194409992	81.1225096943133	NaN	NaN	NaN	45.846955886889546	50.62319354861369	68.29825099630882	Me	133.44761229905075	2596.5289485704816	4	Hi
FNETTEK	2.y6.1	38.69768011398802	50.6623291908434	63.75093760287709	NaN	NaN	NaN	24.570972322309068	27.657468303168848	36.99551640137583	Me	140.23891133887227	1928.761243968825	4	Hi
ENISDPTSPLR	SUMMED	6.5505325126440495	6.41608880643146	9.169278694162472	5.02601535510899	7.4932174850993825	9.022701293337294	5.529741124350291	5.229264523434313	7.610732182804721	Me	NA	NA	NA	NA
ENISDPTSPLR	2.y8.1	6.497713865240736	6.806836005641029	9.410276397759676	6.710383403091809	8.685968866880717	10.976124114317908	6.897819630870912	6.850995798710873	9.721937003189343	Hi	13.083721761203588	0.005808557820998803	4	Lo
ENISDPTSPLR	2.y6.1	6.463984019342972	6.231176452412283	8.978343354061408	6.256929408832694	8.37061650091832	10.450664391920808	5.243630156453845	5.012907264636196	7.254301927926251	Me	13.72801285833581	0.005763610997717649	1	Lo
ENISDPTSPLR	2.y7.1	8.922684050095897	9.946742007925202	13.362333899063426	9.830319838698527	17.845950282108998	20.374325255149337	7.236019582895394	7.1497615033684925	10.172466218134899	Me	19.323861468597734	0.004426081649854486	5	Lo
YDFNSSMLYSTAK	SUMMED	4.943806737598492	5.297198356750389	7.245794331160888	3.591731723379235	4.206569101389587	5.531343451413442	4.373049491557337	4.567104689397962	6.3231326966568355	Lo	NA	NA	NA	NA
YDFNSSMLYSTAK	2.y10.1	5.671173935892918	6.204895744574344	8.40612544589884	4.83393606924599	4.86395698121177	6.857478795930476	4.774508504072071	5.342490923635864	7.165063902338074	Lo	9.448977289128777	3.8637623523966793	4	Me
YDFNSSMLYSTAK	2.y8.1	6.35453913371126	5.546031664804671	8.434372224942642	4.6488032915084805	3.940299906190287	6.094040974087988	5.414455937977629	4.89465565968397	7.298903145759473	Lo	9.273323822340341	6.318833769051036	3	Hi
YDFNSSMLYSTAK	2.y9.1	4.852130000919243	4.722435719733242	6.770861442448294	3.2085474277168067	4.7048032233457855	5.694730016981756	4.204353451269405	4.6301961940942284	6.254222952454256	Lo	7.054964777747398	4.188591209871284	5	Me
EDALNETR	SUMMED	2.8507814132719713	2.9254562840614633	4.0847581490477065	3.47270017932842	3.369544751394169	4.838747603167128	2.4992190662830365	2.105691362247092	3.2680318319004584	Me	NA	NA	NA	NA
EDALNETR	2.y4.1	2.8800800623856326	3.1885925430030313	4.296741040724442	3.780725885005751	3.2594796243185753	4.991802844554308	2.556100078960184	2.327517991291186	3.457020048169292	Me	6.525811405377289	0.1572604592741688	1	Lo
EDALNETR	2.y5.1	3.436970140442791	3.13424396404531	4.651478149196209	4.885395391773118	4.67752468881447	6.763602985718997	3.968205158728399	3.1449044850417365	5.063306864273023	Hi	9.1450793978575	0.16360538275583486	3	Lo
EDALNETR	2.y6.1	3.889727117079437	4.067082681192203	5.627711664699665	6.1621997236007	6.9174962827609985	9.264149192211704	3.2450827660057366	3.1197367606244764	4.501479713807354	Me	14.31403473949696	0.15559941921954035	5	Lo
AGPNGTLFVADAYK	SUMMED	6.085551658525562	6.13328629871279	8.640089108947965	5.967860648502837	5.434040816859915	8.071193240113153	5.601809671916823	4.334556687495445	7.082983359961559	Me	NA	NA	NA	NA
AGPNGTLFVADAYK	2.y10.1	8.439093069512719	8.967773373807503	12.314189015922585	6.906222079688602	7.5475053846694955	10.230383225744449	6.259000015853273	5.302415273597666	8.20309020626575	Me	15.096090268199635	2.6096749122905942	4	Lo
AGPNGTLFVADAYK	2.y8.1	13.831284517034929	12.499955882434335	18.642782207974616	7.3967058897694065	6.272645172559431	9.698316115727646	12.337861929086083	9.881975044774626	15.807475059817119	Lo	27.536726835521296	73.52393724994289	3	Me
AGPNGTLFVADAYK	2.y7.1	5.847560504641487	5.765245096802887	8.211699877714281	7.019694385164153	6.920693443605732	9.857591338733439	4.691952298963869	6.210095850994189	7.783296657219714	Me	12.327853886995559	112.63640364717459	3	Hi
YLGNATAIFFLPDEGK	SUMMED	2.012378327215745	2.9194880304455095	3.545853478608816	2.524440859130645	3.8119161070370327	4.5720352205923165	2.2972001352114795	2.670884052882294	3.5228894511688256	Me	NA	NA	NA	NA
YLGNATAIFFLPDEGK	2.b9.1	9.907920217681912	9.564494749297412	13.77121791452331	20.617295599760737	26.550696796125642	33.615656742174615	14.567341271068049	15.14202157731173	21.01162176405088	Hi	31.273077302414038	6.206465731701545E-5	3	Lo
YLGNATAIFFLPDEGK	2.y5.1	2.1263825304887636	2.8850892091575435	3.584026005871762	2.5663256012062714	4.214254011414076	4.934162944626613	2.3677027596687767	2.802944188450933	3.6691296627012244	Hi	5.78393123011485	6.520770381844677E-4	1	Lo
YLGNATAIFFLPDEGK	2.y8.1	2.471963837520378	3.2969979175432447	4.12077668435126	3.5823877088111193	4.374754391447848	5.654376860603935	2.2490207558824666	2.5389015614360075	3.3917717345146237	Me	6.6716843425811705	5.937636459289817E-4	1	Lo
LANLTQGEDQYYLR	SUMMED	4.551753132961251	5.0645012792397885	6.809378076656048	5.118072378293498	5.681134942211959	7.646565183209552	3.4908764161333177	4.369633308198499	5.592844839688793	Me	NA	NA	NA	NA
LANLTQGEDQYYLR	2.y10.1	4.7079667860870655	5.642868395122963	7.348939718325126	5.712714638129722	6.033392891009039	8.308846990646776	3.317897780177872	3.286509859080872	4.670074167884812	Me	12.002877663452697	0.01723216925316258	4	Lo
LANLTQGEDQYYLR	2.y8.1	5.3179368283132264	5.391991553476059	7.573244022391415	5.618519020400363	6.225543894455114	8.386009346786349	4.157178789338525	5.2942965883395425	6.7313974664871665	Me	12.541631776266431	0.01776688124770696	1	Lo
LANLTQGEDQYYLR	2.y9.1	3.940341826119332	4.604969201428953	6.060695921490752	7.904499430737205	6.1189372738796655	9.996124479627028	3.7072103044789944	4.5319103815523025	5.8550508066161795	Me	13.725990042817033	0.01680969075191706	1	Lo
FNSSYLQGTNQITGR	SUMMED	5.859641382955604	6.175226588415005	8.512862066021832	3.387705024320176	4.375080041513004	5.533341730044295	3.8395273017578826	3.406866574653286	5.133099430016331	Me	NA	NA	NA	NA
FNSSYLQGTNQITGR	2.y10.1	7.267170517264395	7.270099067471951	10.279402111886341	3.1472622675871413	4.73607232877178	5.686443606010307	4.60249836206406	4.4529176022967025	6.404019546007505	Lo	13.712062804591463	2.4611687244624774	3	Hi
FNSSYLQGTNQITGR	2.y8.1	6.061453354389541	6.140904497361206	8.628552880590773	3.635556572947274	5.249655250757139	6.3856207096023265	3.875184986103548	3.802410123316376	5.429123448810242	Me	10.414750906538696	2.3454209985037964	4	Hi
FNSSYLQGTNQITGR	2.y9.1	5.6747300351495955	5.856613705915218	8.154905583275806	4.452755199779741	5.0494165026344255	6.732283110969294	3.6828331238665326	3.492156911106842	5.0752753334218035	Me	8.519092087662576	2.3237562665083242	3	Hi
DIENFNSTQK	SUMMED	3.4004957861825744	5.047435668473022	6.086047848909763	5.40696648626951	6.23871122323341	8.25571343437623	3.753812225690232	4.539534772406946	5.890541755698982	Me	NA	NA	NA	NA
DIENFNSTQK	2.y8.1	3.5187311512652566	5.2274357788205235	6.301392999692802	5.241708931914806	6.037837994860864	7.995686348219326	4.620272234844494	4.808888542580084	6.668757345940317	Hi	10.321110264351022	0.058496651355015264	2	Lo
DIENFNSTQK	2.y6.1	5.361374229766817	6.367784904161355	8.324242801436835	7.590435533049999	9.438510323825087	12.111985333310999	5.1287025978555505	6.656719434477877	8.4033031580805	Hi	17.00174398467746	0.05098347148746292	4	Lo
DIENFNSTQK	2.y7.1	7.2043678115992345	8.144834625986576	10.873879098531352	7.135265715720294	8.921407241622	11.423813899254439	6.450607287244036	6.687700874571452	9.29169937966084	Me	12.30618672736144	2.0545037843310308	2	Hi
GSLSYLNVTR	SUMMED	1.6937667121030235	5.805483058742025	6.047518434892857	3.154585822036861	6.251783527495843	7.002585878321261	6.082264348685105	4.703471052357922	7.68873068507766	Hi	NA	NA	NA	NA
GSLSYLNVTR	2.y5.1	10.092117943463238	11.407013074923933	15.230587377913507	6.566013693113388	9.104019528500146	11.224780950800978	7.062860903367136	7.754911961742977	10.489168874353027	Me	19.611642217670006	162.88774400718938	4	Hi
GSLSYLNVTR	2.y6.1	5.6873649965080295	7.597745972290463	9.490619814477911	8.344957802089649	9.683337071366477	12.78300972214123	7.99996688770289	7.046505598873127	10.660802566378058	Hi	14.204261821070821	76.14307462550597	5	Me
GSLSYLNVTR	2.y7.1	5.89430272916372	7.7655084250095	9.749150002021736	5.692973479735913	6.9075092149578365	8.95118040236615	7.075078703152551	6.655182095174573	9.713299510245475	Lo	14.566092568452502	4.130511291827823	5	Lo
INNTHALVSLLQNLNK	SUMMED	3.159495327448221	4.5657550742605935	5.552344560841258	5.8345382960829895	5.882916662146898	8.285562478324849	3.8819202818642427	3.8208568413663446	5.446857082480222	Me	NA	NA	NA	NA
INNTHALVSLLQNLNK	3.y6.1	3.757237483111053	6.035456381609656	7.109399921147171	8.239647769465034	8.212010435781984	11.633095493558125	5.1007439397671375	4.071421665900977	6.526412729872289	Me	11.705872260629098	279.3023809029923	3	Lo
INNTHALVSLLQNLNK	3.b6.1	3.5515884296666114	4.587136200519007	5.8013445765489315	6.258956648650859	6.615352959980905	9.106999127858689	4.595922219561466	4.9117151422804	6.7266222346111695	Hi	9.486142529325175	260.95242662819857	4	Lo
INNTHALVSLLQNLNK	3.b7.1	3.553993571891559	4.828677374793179	5.995581331187666	8.081276106628986	9.279125148785852	12.304844047707496	3.905531013988659	3.9908471081681833	5.583908410961056	Me	17.464923074464988	260.8546562999297	3	Lo
VYKPSAGNNSLYR	SUMMED	2.721555329480466	5.001368134315464	5.693904339411549	2.507665590242459	2.7420609630387784	3.715815527916747	3.2851202130733745	3.8853517026437667	5.088022471214143	Lo	NA	NA	NA	NA
VYKPSAGNNSLYR	2.y10.1	2.6960192744668907	5.1055911902532225	5.773697370861093	2.217708381688857	2.5079361398415316	3.3478312603439635	3.3788131864390283	3.8783884722556494	5.143760850834705	Lo	7.8733846938426835	0.8327494446170879	2	Me
VYKPSAGNNSLYR	2.y8.1	5.969598872411478	7.261802562191803	9.400525897509768	12.226144253009336	14.596395062036116	19.04030861363401	4.492042565302129	4.140731433890803	6.109345563650621	Me	29.513853728678818	0.02955531015875162	4	Lo
VYKPSAGNNSLYR	2.y9.1	3.1919547197947518	4.5500239733304095	5.557993621002226	6.644763102282403	7.3620289503072796	9.917275177719745	3.443653331480751	4.815397870828846	5.9200341993776915	Hi	12.745903900724295	0.031850796864775585	3	Lo
QVHFFVNASDVDNVK	SUMMED	19.586916607129783	20.476182480611552	28.33586686787542	6.280662744701028	7.263733595334146	9.602528326261858	8.412084387251918	9.245568520984213	12.499748038039074	Lo	NA	NA	NA	NA
QVHFFVNASDVDNVK	3.y7.1	7.5713319191006025	8.698950032584472	11.532423799817323	9.409160858498646	9.188665659571818	13.15157346725088	8.037777819351279	8.69026602328273	11.837508007544393	Hi	20.312758809894703	359.36194341769925	4	Me
QVHFFVNASDVDNVK	3.y6.1	9.735099738698105	8.711274857267027	13.063631828907786	6.5729966267625235	7.160407807091629	9.719862376561217	6.8399678110209905	8.724222182476113	11.085901512507297	Lo	18.38325737585372	478.8866680488662	2	Hi
QVHFFVNASDVDNVK	3.y5.1	33.82102660275297	34.493284722178046	48.30785165363251	7.527069915866046	9.264966313907795	11.937184857250971	14.429183333391926	14.300232183050595	20.314969164578894	Lo	75.6681028432799	309.45443665314093	3	Hi
EHEGAIYPDNTTDFQR	SUMMED	11.638837162710637	14.241106218748227	18.392162375146746	13.401295123240873	14.190997260047247	19.51868628301782	9.94164236647889	9.137540894503154	13.502996206090168	Me	NA	NA	NA	NA
EHEGAIYPDNTTDFQR	3.y8.1	12.852922888209283	15.159492677064756	19.874804275671096	15.178656701719703	15.033789772301313	21.36367136487575	12.112593143337673	10.236767837005546	15.858951049952264	Me	25.25328183096363	0.30775189246691925	3	Lo
EHEGAIYPDNTTDFQR	3.y7.1	10.46247741719286	13.516716882528668	17.092836774149166	12.569776650235736	13.566173491376793	18.494332868069232	7.769264498533089	7.632186870613524	10.890902041434956	Me	23.763208090424595	0.3165050222295381	3	Lo
EHEGAIYPDNTTDFQR	3.b6.1	12.305620456691289	14.812037736392451	19.256810658269796	13.625940724646853	15.305674600783664	20.49219206470269	11.09018625463949	10.54000620128503	15.299802674731511	Me	25.339111169894874	0.31218302657541286	4	Lo
