# Supplementary material for: MRMPlus: an open source quality control and assessment tool for SRM/MRM assay development
Source: BMC Bioinformatics. 2015 Dec 12;16:411. doi: 10.1186/s12859-015-0838-z (PMC4676880; doi:10.1186/s12859-015-0838-z)
Supplement: Additional file 9: Table S7. — Comparing and contrasting ‘Repeatability’ measures between MRMPlus and PanoramaWeb. (XLSX 9 kb) [file 12859_2015_838_MOESM9_ESM.xlsx]

## Sheet: Sheet1
EDALNETR, Experiment II (Repeatability)
fragment_ion	low_intra_CV		med_intra_CV		high_intra_CV
	MRMPlus	PanoramaWeb	MRMPlus	PanoramaWeb	MRMPlus	PanoramaWeb
2.y4.1	3.78073	3.8	2.5561	2.6	2.88008	2.9
2.y5.1	4.8854	4.9	3.96821	4	3.43697	3.4
2.y6.1	6.1622	6.2	3.24508	3.2	3.88973	3.9
SUMMED	3.4727	3.5	2.49922	2.5	2.85078	2.9
	low_inter_CV		med_inter_CV		high_inter_CV
	MRMPlus	PanoramaWeb	MRMPlus	PanoramaWeb	MRMPlus	PanoramaWeb
2.y4.1	3.25948	3.3	2.32752	2.3	3.18859	3.2
2.y5.1	4.67752	4.7	3.1449	3.1	3.13424	3.1
2.y6.1	6.9175	6.9	3.11974	3.1	4.06708	4.1
SUMMED	3.36954	3.4	2.10569	2.1	2.92546	2.9
	low_total_CV		med_total_CV		high_total_CV
	MRMPlus	PanoramaWeb	MRMPlus	PanoramaWeb	MRMPlus	PanoramaWeb
2.y4.1	4.9918	5	3.45702	3.5	4.29674	4.3
2.y5.1	6.7636	6.8	5.06331	5.1	4.65148	4.6
2.y6.1	9.26415	9.3	4.50148	4.5	5.62771	5.7
SUMMED	4.83875	4.9	3.26803	3.3	4.08476	4.1
