# Supplementary material for: MRMPlus: an open source quality control and assessment tool for SRM/MRM assay development
Source: BMC Bioinformatics. 2015 Dec 12;16:411. doi: 10.1186/s12859-015-0838-z (PMC4676880; doi:10.1186/s12859-015-0838-z)
Supplement: Additional file 10: Table S8. — Comparing and contrasting ‘Response’ measures between MRMPlus and PanoramaWeb. (XLSX 9 kb) [file 12859_2015_838_MOESM10_ESM.xlsx]

## Sheet: Sheet1
EDALNETR Experiment I (Response Curve)
FragmentIon	Slope		Intercept		Slope Standard Error		Rsquared
	MRMPlus	PanoramaWeb	MRMPlus	PanoramaWeb	MRMPlus	PanoramaWeb	MRMPlus	PanoramaWeb
2.y4.1	0.0109472	1.08	-0.000675111	0.291	3.58888e-07	0.0185	1	1
2.y5.1	0.0111583	1.08	0.000275681	0.234	4.87397e-06	0.0289	1	1
2.y6.1	0.0112054	1.06	-0.0026	0.226	2.54872e-06	0.0168	1	1
SUMMED	0.0110292	1.07	-0.000781	0.295	3.29805e-07	0.0204	1	1
